# Supplementary material for: Glucose-dependent insulinotropic polypeptide regulates body weight and food intake via GABAergic neurons in mice
Source: Nat Metab. 2023 Nov 9;5(12):2075–85. doi: 10.1038/s42255-023-00931-7 (PMC10730394; doi:10.1038/s42255-023-00931-7)
Supplement: Supplementary file 2 — Original pictures of cFos and Cy5 drug appearance shown in Extended Data Fig. 5a–h, including replicates used for quantification. [file 42255_2023_931_MOESM2_ESM.zip]

Archive with 234 entries (226 files):
- Raw Data Extended Data Figure 5/
- __MACOSX/._Raw Data Extended Data Figure 5
- Raw Data Extended Data Figure 5/02-DMH/
- __MACOSX/Raw Data Extended Data Figure 5/._02-DMH
- Raw Data Extended Data Figure 5/01-ARC/
- __MACOSX/Raw Data Extended Data Figure 5/._01-ARC
- Raw Data Extended Data Figure 5/07-whole brain images/
- __MACOSX/Raw Data Extended Data Figure 5/._07-whole brain images
- Raw Data Extended Data Figure 5/03-VMH/
- __MACOSX/Raw Data Extended Data Figure 5/._03-VMH
- Raw Data Extended Data Figure 5/.DS_Store
- __MACOSX/Raw Data Extended Data Figure 5/._.DS_Store
- Raw Data Extended Data Figure 5/08-all samples raw image layout.pptx
- __MACOSX/Raw Data Extended Data Figure 5/._08-all samples raw image layout.pptx
- Raw Data Extended Data Figure 5/05-LPBN/
- Raw Data Extended Data Figure 5/06-GIPcy5 in ME/
- Raw Data Extended Data Figure 5/04-PVN/
- __MACOSX/Raw Data Extended Data Figure 5/._04-PVN
- Raw Data Extended Data Figure 5/02-DMH/2-M-KO-GIP-HYPO.tif
- __MACOSX/Raw Data Extended Data Figure 5/02-DMH/._2-M-KO-GIP-HYPO.tif
- Raw Data Extended Data Figure 5/02-DMH/46-M-WT-GIP-HYPO.tif
- __MACOSX/Raw Data Extended Data Figure 5/02-DMH/._46-M-WT-GIP-HYPO.tif
- Raw Data Extended Data Figure 5/02-DMH/3-M-KO-GIP-HYPO.tif
- __MACOSX/Raw Data Extended Data Figure 5/02-DMH/._3-M-KO-GIP-HYPO.tif
- Raw Data Extended Data Figure 5/02-DMH/36-M-KO-Veh-HYPO.tif
- __MACOSX/Raw Data Extended Data Figure 5/02-DMH/._36-M-KO-Veh-HYPO.tif
- Raw Data Extended Data Figure 5/02-DMH/44-M-WT-GIP-HYPO.tif
- __MACOSX/Raw Data Extended Data Figure 5/02-DMH/._44-M-WT-GIP-HYPO.tif
- Raw Data Extended Data Figure 5/02-DMH/1-M-KO-GIP-HYPO.tif
- __MACOSX/Raw Data Extended Data Figure 5/02-DMH/._1-M-KO-GIP-HYPO.tif
- Raw Data Extended Data Figure 5/02-DMH/37-M-KO-Veh-HYPO.tif
- __MACOSX/Raw Data Extended Data Figure 5/02-DMH/._37-M-KO-Veh-HYPO.tif
- Raw Data Extended Data Figure 5/02-DMH/66-M-WT-Veh-HYPO.tif
- __MACOSX/Raw Data Extended Data Figure 5/02-DMH/._66-M-WT-Veh-HYPO.tif
- Raw Data Extended Data Figure 5/02-DMH/55-M-WT-GIP-HYPO.tif
- __MACOSX/Raw Data Extended Data Figure 5/02-DMH/._55-M-WT-GIP-HYPO.tif
- Raw Data Extended Data Figure 5/02-DMH/14-M-KO-GIP-HYPO.tif
- __MACOSX/Raw Data Extended Data Figure 5/02-DMH/._14-M-KO-GIP-HYPO.tif
- Raw Data Extended Data Figure 5/02-DMH/17-M-KO-Veh-HYPO.tif
- __MACOSX/Raw Data Extended Data Figure 5/02-DMH/._17-M-KO-Veh-HYPO.tif
- Raw Data Extended Data Figure 5/02-DMH/67-M-WT-Veh-HYPO.tif
- __MACOSX/Raw Data Extended Data Figure 5/02-DMH/._67-M-WT-Veh-HYPO.tif
- Raw Data Extended Data Figure 5/02-DMH/54-M-WT-GIP-HYPO.tif
- __MACOSX/Raw Data Extended Data Figure 5/02-DMH/._54-M-WT-GIP-HYPO.tif
- Raw Data Extended Data Figure 5/02-DMH/15-M-KO-GIP-HYPO.tif
- __MACOSX/Raw Data Extended Data Figure 5/02-DMH/._15-M-KO-GIP-HYPO.tif
- Raw Data Extended Data Figure 5/02-DMH/20-M-KO-Veh-HYPO.tif
- __MACOSX/Raw Data Extended Data Figure 5/02-DMH/._20-M-KO-Veh-HYPO.tif
- Raw Data Extended Data Figure 5/02-DMH/64-M-WT-Veh-HYPO.tif
- __MACOSX/Raw Data Extended Data Figure 5/02-DMH/._64-M-WT-Veh-HYPO.tif
- Raw Data Extended Data Figure 5/02-DMH/53-M-WT-GIP-HYPO.tif
- __MACOSX/Raw Data Extended Data Figure 5/02-DMH/._53-M-WT-GIP-HYPO.tif
- Raw Data Extended Data Figure 5/02-DMH/65-M-WT-Veh-HYPO.tif
- __MACOSX/Raw Data Extended Data Figure 5/02-DMH/._65-M-WT-Veh-HYPO.tif
- Raw Data Extended Data Figure 5/01-ARC/2-M-KO-GIP-HYPO.tif
- __MACOSX/Raw Data Extended Data Figure 5/01-ARC/._2-M-KO-GIP-HYPO.tif
- Raw Data Extended Data Figure 5/01-ARC/46-M-WT-GIP-HYPO.tif
- __MACOSX/Raw Data Extended Data Figure 5/01-ARC/._46-M-WT-GIP-HYPO.tif
- Raw Data Extended Data Figure 5/01-ARC/17-M-KO-Veh-HYPO-ARC.tif
- __MACOSX/Raw Data Extended Data Figure 5/01-ARC/._17-M-KO-Veh-HYPO-ARC.tif
- Raw Data Extended Data Figure 5/01-ARC/3-M-KO-GIP-HYPO.tif
- __MACOSX/Raw Data Extended Data Figure 5/01-ARC/._3-M-KO-GIP-HYPO.tif
- Raw Data Extended Data Figure 5/01-ARC/36-M-KO-Veh-HYPO.tif
- __MACOSX/Raw Data Extended Data Figure 5/01-ARC/._36-M-KO-Veh-HYPO.tif
- Raw Data Extended Data Figure 5/01-ARC/44-M-WT-GIP-HYPO.tif
- __MACOSX/Raw Data Extended Data Figure 5/01-ARC/._44-M-WT-GIP-HYPO.tif
- Raw Data Extended Data Figure 5/01-ARC/1-M-KO-GIP-HYPO.tif
- __MACOSX/Raw Data Extended Data Figure 5/01-ARC/._1-M-KO-GIP-HYPO.tif
- Raw Data Extended Data Figure 5/01-ARC/37-M-KO-Veh-HYPO.tif
- __MACOSX/Raw Data Extended Data Figure 5/01-ARC/._37-M-KO-Veh-HYPO.tif
- Raw Data Extended Data Figure 5/01-ARC/66-M-WT-Veh-HYPO.tif
- __MACOSX/Raw Data Extended Data Figure 5/01-ARC/._66-M-WT-Veh-HYPO.tif
- Raw Data Extended Data Figure 5/01-ARC/55-M-WT-GIP-HYPO.tif
- __MACOSX/Raw Data Extended Data Figure 5/01-ARC/._55-M-WT-GIP-HYPO.tif
- Raw Data Extended Data Figure 5/01-ARC/14-M-KO-GIP-HYPO.tif
- __MACOSX/Raw Data Extended Data Figure 5/01-ARC/._14-M-KO-GIP-HYPO.tif
- Raw Data Extended Data Figure 5/01-ARC/67-M-WT-Veh-HYPO.tif
- __MACOSX/Raw Data Extended Data Figure 5/01-ARC/._67-M-WT-Veh-HYPO.tif
- Raw Data Extended Data Figure 5/01-ARC/54-M-WT-GIP-HYPO.tif
- __MACOSX/Raw Data Extended Data Figure 5/01-ARC/._54-M-WT-GIP-HYPO.tif
- Raw Data Extended Data Figure 5/01-ARC/15-M-KO-GIP-HYPO.tif
- __MACOSX/Raw Data Extended Data Figure 5/01-ARC/._15-M-KO-GIP-HYPO.tif
- Raw Data Extended Data Figure 5/01-ARC/20-M-KO-Veh-HYPO.tif
- __MACOSX/Raw Data Extended Data Figure 5/01-ARC/._20-M-KO-Veh-HYPO.tif
- Raw Data Extended Data Figure 5/01-ARC/64-M-WT-Veh-HYPO.tif
- __MACOSX/Raw Data Extended Data Figure 5/01-ARC/._64-M-WT-Veh-HYPO.tif
- Raw Data Extended Data Figure 5/01-ARC/53-M-WT-GIP-HYPO.tif
- __MACOSX/Raw Data Extended Data Figure 5/01-ARC/._53-M-WT-GIP-HYPO.tif
- Raw Data Extended Data Figure 5/01-ARC/65-M-WT-Veh-HYPO.tif
- __MACOSX/Raw Data Extended Data Figure 5/01-ARC/._65-M-WT-Veh-HYPO.tif
- Raw Data Extended Data Figure 5/07-whole brain images/2-M-KO-GIP-HYPO.tif
- __MACOSX/Raw Data Extended Data Figure 5/07-whole brain images/._2-M-KO-GIP-HYPO.tif
- Raw Data Extended Data Figure 5/07-whole brain images/46-M-WT-GIP-HYPO.tif
- __MACOSX/Raw Data Extended Data Figure 5/07-whole brain images/._46-M-WT-GIP-HYPO.tif
- Raw Data Extended Data Figure 5/07-whole brain images/3-M-KO-GIP-HYPO.tif
- __MACOSX/Raw Data Extended Data Figure 5/07-whole brain images/._3-M-KO-GIP-HYPO.tif
- Raw Data Extended Data Figure 5/07-whole brain images/36-M-KO-Veh-HYPO.tif
- __MACOSX/Raw Data Extended Data Figure 5/07-whole brain images/._36-M-KO-Veh-HYPO.tif
- Raw Data Extended Data Figure 5/07-whole brain images/44-M-WT-GIP-HYPO.tif
- __MACOSX/Raw Data Extended Data Figure 5/07-whole brain images/._44-M-WT-GIP-HYPO.tif
- Raw Data Extended Data Figure 5/07-whole brain images/1-M-KO-GIP-HYPO.tif
- __MACOSX/Raw Data Extended Data Figure 5/07-whole brain images/._1-M-KO-GIP-HYPO.tif
- Raw Data Extended Data Figure 5/07-whole brain images/37-M-KO-Veh-HYPO.tif
- __MACOSX/Raw Data Extended Data Figure 5/07-whole brain images/._37-M-KO-Veh-HYPO.tif
- Raw Data Extended Data Figure 5/07-whole brain images/66-M-WT-Veh-HYPO.tif
- __MACOSX/Raw Data Extended Data Figure 5/07-whole brain images/._66-M-WT-Veh-HYPO.tif
- Raw Data Extended Data Figure 5/07-whole brain images/55-M-WT-GIP-HYPO.tif
- __MACOSX/Raw Data Extended Data Figure 5/07-whole brain images/._55-M-WT-GIP-HYPO.tif
- Raw Data Extended Data Figure 5/07-whole brain images/14-M-KO-GIP-HYPO.tif
- __MACOSX/Raw Data Extended Data Figure 5/07-whole brain images/._14-M-KO-GIP-HYPO.tif
- Raw Data Extended Data Figure 5/07-whole brain images/17-M-KO-Veh-HYPO.tif
- __MACOSX/Raw Data Extended Data Figure 5/07-whole brain images/._17-M-KO-Veh-HYPO.tif
- Raw Data Extended Data Figure 5/07-whole brain images/67-M-WT-Veh-HYPO.tif
- __MACOSX/Raw Data Extended Data Figure 5/07-whole brain images/._67-M-WT-Veh-HYPO.tif
- Raw Data Extended Data Figure 5/07-whole brain images/54-M-WT-GIP-HYPO.tif
- __MACOSX/Raw Data Extended Data Figure 5/07-whole brain images/._54-M-WT-GIP-HYPO.tif
- Raw Data Extended Data Figure 5/07-whole brain images/15-M-KO-GIP-HYPO.tif
- __MACOSX/Raw Data Extended Data Figure 5/07-whole brain images/._15-M-KO-GIP-HYPO.tif
- Raw Data Extended Data Figure 5/07-whole brain images/20-M-KO-Veh-HYPO.tif
- __MACOSX/Raw Data Extended Data Figure 5/07-whole brain images/._20-M-KO-Veh-HYPO.tif
- Raw Data Extended Data Figure 5/07-whole brain images/64-M-WT-Veh-HYPO.tif
- __MACOSX/Raw Data Extended Data Figure 5/07-whole brain images/._64-M-WT-Veh-HYPO.tif
- Raw Data Extended Data Figure 5/07-whole brain images/53-M-WT-GIP-HYPO.tif
- __MACOSX/Raw Data Extended Data Figure 5/07-whole brain images/._53-M-WT-GIP-HYPO.tif
- Raw Data Extended Data Figure 5/07-whole brain images/65-M-WT-Veh-HYPO.tif
- __MACOSX/Raw Data Extended Data Figure 5/07-whole brain images/._65-M-WT-Veh-HYPO.tif
- Raw Data Extended Data Figure 5/03-VMH/2-M-KO-GIP-HYPO2.tif
- __MACOSX/Raw Data Extended Data Figure 5/03-VMH/._2-M-KO-GIP-HYPO2.tif
- Raw Data Extended Data Figure 5/03-VMH/46-M-WT-GIP-HYPO.tif
- __MACOSX/Raw Data Extended Data Figure 5/03-VMH/._46-M-WT-GIP-HYPO.tif
- Raw Data Extended Data Figure 5/03-VMH/3-M-KO-GIP-HYPO.tif
- __MACOSX/Raw Data Extended Data Figure 5/03-VMH/._3-M-KO-GIP-HYPO.tif
- Raw Data Extended Data Figure 5/03-VMH/36-M-KO-Veh-HYPO.tif
- __MACOSX/Raw Data Extended Data Figure 5/03-VMH/._36-M-KO-Veh-HYPO.tif
- Raw Data Extended Data Figure 5/03-VMH/44-M-WT-GIP-HYPO.tif
- __MACOSX/Raw Data Extended Data Figure 5/03-VMH/._44-M-WT-GIP-HYPO.tif
- Raw Data Extended Data Figure 5/03-VMH/66-M-WT-Veh-HYPO1.tif
- __MACOSX/Raw Data Extended Data Figure 5/03-VMH/._66-M-WT-Veh-HYPO1.tif
- Raw Data Extended Data Figure 5/03-VMH/1-M-KO-GIP-HYPO.tif
- __MACOSX/Raw Data Extended Data Figure 5/03-VMH/._1-M-KO-GIP-HYPO.tif
- Raw Data Extended Data Figure 5/03-VMH/37-M-KO-Veh-HYPO.tif
- __MACOSX/Raw Data Extended Data Figure 5/03-VMH/._37-M-KO-Veh-HYPO.tif
- Raw Data Extended Data Figure 5/03-VMH/55-M-WT-GIP-HYPO.tif
- __MACOSX/Raw Data Extended Data Figure 5/03-VMH/._55-M-WT-GIP-HYPO.tif
- Raw Data Extended Data Figure 5/03-VMH/14-M-KO-GIP-HYPO.tif
- __MACOSX/Raw Data Extended Data Figure 5/03-VMH/._14-M-KO-GIP-HYPO.tif
- Raw Data Extended Data Figure 5/03-VMH/17-M-KO-Veh-HYPO.tif
- __MACOSX/Raw Data Extended Data Figure 5/03-VMH/._17-M-KO-Veh-HYPO.tif
- Raw Data Extended Data Figure 5/03-VMH/67-M-WT-Veh-HYPO.tif
- __MACOSX/Raw Data Extended Data Figure 5/03-VMH/._67-M-WT-Veh-HYPO.tif
- Raw Data Extended Data Figure 5/03-VMH/54-M-WT-GIP-HYPO.tif
- __MACOSX/Raw Data Extended Data Figure 5/03-VMH/._54-M-WT-GIP-HYPO.tif
- Raw Data Extended Data Figure 5/03-VMH/15-M-KO-GIP-HYPO.tif
- __MACOSX/Raw Data Extended Data Figure 5/03-VMH/._15-M-KO-GIP-HYPO.tif
- Raw Data Extended Data Figure 5/03-VMH/20-M-KO-Veh-HYPO.tif
- __MACOSX/Raw Data Extended Data Figure 5/03-VMH/._20-M-KO-Veh-HYPO.tif
- Raw Data Extended Data Figure 5/03-VMH/64-M-WT-Veh-HYPO.tif
- __MACOSX/Raw Data Extended Data Figure 5/03-VMH/._64-M-WT-Veh-HYPO.tif
- Raw Data Extended Data Figure 5/03-VMH/53-M-WT-GIP-HYPO.tif
- __MACOSX/Raw Data Extended Data Figure 5/03-VMH/._53-M-WT-GIP-HYPO.tif
- Raw Data Extended Data Figure 5/03-VMH/65-M-WT-Veh-HYPO.tif
- __MACOSX/Raw Data Extended Data Figure 5/03-VMH/._65-M-WT-Veh-HYPO.tif
- Raw Data Extended Data Figure 5/05-LPBN/.DS_Store
- __MACOSX/Raw Data Extended Data Figure 5/05-LPBN/._.DS_Store
- Raw Data Extended Data Figure 5/05-LPBN/LPBN-whole brains.zip
- Raw Data Extended Data Figure 5/05-LPBN/LPBN-samples.zip
- Raw Data Extended Data Figure 5/06-GIPcy5 in ME/1-M-KO-GIP-Hypo2 Merged-1.jpg
- __MACOSX/Raw Data Extended Data Figure 5/06-GIPcy5 in ME/._1-M-KO-GIP-Hypo2 Merged-1.jpg
- Raw Data Extended Data Figure 5/06-GIPcy5 in ME/37-M-KO-Veh-Hypo.jpg
- __MACOSX/Raw Data Extended Data Figure 5/06-GIPcy5 in ME/._37-M-KO-Veh-Hypo.jpg
- Raw Data Extended Data Figure 5/06-GIPcy5 in ME/.DS_Store
- __MACOSX/Raw Data Extended Data Figure 5/06-GIPcy5 in ME/._.DS_Store
- Raw Data Extended Data Figure 5/06-GIPcy5 in ME/20-M-KO-Veh_Hypo.jpg
- __MACOSX/Raw Data Extended Data Figure 5/06-GIPcy5 in ME/._20-M-KO-Veh_Hypo.jpg
- Raw Data Extended Data Figure 5/06-GIPcy5 in ME/44-M-WT-GIP-Hypo.jpg
- __MACOSX/Raw Data Extended Data Figure 5/06-GIPcy5 in ME/._44-M-WT-GIP-Hypo.jpg
- Raw Data Extended Data Figure 5/06-GIPcy5 in ME/17-M-KO-Veh_hypo.jpg
- __MACOSX/Raw Data Extended Data Figure 5/06-GIPcy5 in ME/._17-M-KO-Veh_hypo.jpg
- Raw Data Extended Data Figure 5/06-GIPcy5 in ME/3-M-KO-GIP-Hypo.jpg
- __MACOSX/Raw Data Extended Data Figure 5/06-GIPcy5 in ME/._3-M-KO-GIP-Hypo.jpg
- Raw Data Extended Data Figure 5/06-GIPcy5 in ME/2-M-KO-GIP-Hypo2.jpg
- __MACOSX/Raw Data Extended Data Figure 5/06-GIPcy5 in ME/._2-M-KO-GIP-Hypo2.jpg
- Raw Data Extended Data Figure 5/06-GIPcy5 in ME/46-M-WT-GIP-Hypo.jpg
- __MACOSX/Raw Data Extended Data Figure 5/06-GIPcy5 in ME/._46-M-WT-GIP-Hypo.jpg
- Raw Data Extended Data Figure 5/06-GIPcy5 in ME/64-M-WT-Veh-Hypo Merged-1.jpg
- __MACOSX/Raw Data Extended Data Figure 5/06-GIPcy5 in ME/._64-M-WT-Veh-Hypo Merged-1.jpg
- Raw Data Extended Data Figure 5/06-GIPcy5 in ME/14-M-KO-GIP-Hypo Merged-1.jpg
- __MACOSX/Raw Data Extended Data Figure 5/06-GIPcy5 in ME/._14-M-KO-GIP-Hypo Merged-1.jpg
- Raw Data Extended Data Figure 5/06-GIPcy5 in ME/65-M-WT-Veh-Hypo.jpg
- __MACOSX/Raw Data Extended Data Figure 5/06-GIPcy5 in ME/._65-M-WT-Veh-Hypo.jpg
- Raw Data Extended Data Figure 5/06-GIPcy5 in ME/15-M-KO-GIP-Hypo.jpg
- __MACOSX/Raw Data Extended Data Figure 5/06-GIPcy5 in ME/._15-M-KO-GIP-Hypo.jpg
- Raw Data Extended Data Figure 5/06-GIPcy5 in ME/54-M-WT-GIP-Hypo.jpg
- __MACOSX/Raw Data Extended Data Figure 5/06-GIPcy5 in ME/._54-M-WT-GIP-Hypo.jpg
- Raw Data Extended Data Figure 5/06-GIPcy5 in ME/67-M-WT-Veh-Hypo.jpg
- __MACOSX/Raw Data Extended Data Figure 5/06-GIPcy5 in ME/._67-M-WT-Veh-Hypo.jpg
- Raw Data Extended Data Figure 5/06-GIPcy5 in ME/55-M-WT-GIP-Hypo.jpg
- __MACOSX/Raw Data Extended Data Figure 5/06-GIPcy5 in ME/._55-M-WT-GIP-Hypo.jpg
- Raw Data Extended Data Figure 5/04-PVN/17-M-KO-Veh-PVN.tif
- __MACOSX/Raw Data Extended Data Figure 5/04-PVN/._17-M-KO-Veh-PVN.tif
- Raw Data Extended Data Figure 5/04-PVN/3-M-KO-GIP-PVN.tif
- __MACOSX/Raw Data Extended Data Figure 5/04-PVN/._3-M-KO-GIP-PVN.tif
- Raw Data Extended Data Figure 5/04-PVN/46-M-WT-GIP-PVN.tif
- __MACOSX/Raw Data Extended Data Figure 5/04-PVN/._46-M-WT-GIP-PVN.tif
- Raw Data Extended Data Figure 5/04-PVN/67-M-WT-Veh-PVN.tif
- __MACOSX/Raw Data Extended Data Figure 5/04-PVN/._67-M-WT-Veh-PVN.tif
- Raw Data Extended Data Figure 5/04-PVN/36-M-KO-Veh-PVN.tif
- __MACOSX/Raw Data Extended Data Figure 5/04-PVN/._36-M-KO-Veh-PVN.tif
- Raw Data Extended Data Figure 5/04-PVN/37-M-KO-Veh-PVN.tif
- __MACOSX/Raw Data Extended Data Figure 5/04-PVN/._37-M-KO-Veh-PVN.tif
- Raw Data Extended Data Figure 5/04-PVN/66-M-WT-Veh-PVN.tif
- __MACOSX/Raw Data Extended Data Figure 5/04-PVN/._66-M-WT-Veh-PVN.tif
- Raw Data Extended Data Figure 5/04-PVN/2-M-KO-GIP-PVN.tif
- __MACOSX/Raw Data Extended Data Figure 5/04-PVN/._2-M-KO-GIP-PVN.tif
- Raw Data Extended Data Figure 5/04-PVN/53-M-WT-GIP-PVN.tif
- __MACOSX/Raw Data Extended Data Figure 5/04-PVN/._53-M-WT-GIP-PVN.tif
- Raw Data Extended Data Figure 5/04-PVN/20-M-KO-Veh-PVN.tif
- __MACOSX/Raw Data Extended Data Figure 5/04-PVN/._20-M-KO-Veh-PVN.tif
- Raw Data Extended Data Figure 5/04-PVN/65-M-WT-Veh-PVN.tif
- __MACOSX/Raw Data Extended Data Figure 5/04-PVN/._65-M-WT-Veh-PVN.tif
- Raw Data Extended Data Figure 5/04-PVN/44-M-WT-GIP-PVN.tif
- __MACOSX/Raw Data Extended Data Figure 5/04-PVN/._44-M-WT-GIP-PVN.tif
- Raw Data Extended Data Figure 5/04-PVN/15-M-KO-GIP-PVN.tif
- __MACOSX/Raw Data Extended Data Figure 5/04-PVN/._15-M-KO-GIP-PVN.tif
- Raw Data Extended Data Figure 5/04-PVN/1-M-KO-GIP-PVN.tif
- __MACOSX/Raw Data Extended Data Figure 5/04-PVN/._1-M-KO-GIP-PVN.tif
- Raw Data Extended Data Figure 5/04-PVN/54-M-WT-GIP-PVN.tif
- __MACOSX/Raw Data Extended Data Figure 5/04-PVN/._54-M-WT-GIP-PVN.tif
- Raw Data Extended Data Figure 5/04-PVN/14-M-KO-GIP-PVN.tif
- __MACOSX/Raw Data Extended Data Figure 5/04-PVN/._14-M-KO-GIP-PVN.tif
- Raw Data Extended Data Figure 5/04-PVN/64-M-WT-Veh-PVN.tif
- __MACOSX/Raw Data Extended Data Figure 5/04-PVN/._64-M-WT-Veh-PVN.tif
- Raw Data Extended Data Figure 5/04-PVN/55-M-WT-GIP-PVN.tif
- __MACOSX/Raw Data Extended Data Figure 5/04-PVN/._55-M-WT-GIP-PVN.tif
