# Supplementary material for: Glucose-dependent insulinotropic polypeptide regulates body weight and food intake via GABAergic neurons in mice
Source: Nat Metab. 2023 Nov 9;5(12):2075–85. doi: 10.1038/s42255-023-00931-7 (PMC10730394; doi:10.1038/s42255-023-00931-7)
Supplement: Supplementary file 3 — Original pictures of cFos and Cy5 drug appearance shown in Fig. 3, including replicates used for quantification. [file 42255_2023_931_MOESM3_ESM.zip]

Archive with 131 entries (124 files):
- Raw Data Figure 3/
- Raw Data Figure 3/.DS_Store
- __MACOSX/Raw Data Figure 3/._.DS_Store
- Raw Data Figure 3/Figure 3A-C/
- Raw Data Figure 3/Figure 3D and E/
- Raw Data Figure 3/Figure 3A-C/.DS_Store
- __MACOSX/Raw Data Figure 3/Figure 3A-C/._.DS_Store
- Raw Data Figure 3/Figure 3A-C/Adjusted/
- Raw Data Figure 3/Figure 3A-C/Unadjusted/
- Raw Data Figure 3/Figure 3D and E/.DS_Store
- __MACOSX/Raw Data Figure 3/Figure 3D and E/._.DS_Store
- Raw Data Figure 3/Figure 3D and E/Adjusted/
- Raw Data Figure 3/Figure 3D and E/Unadjusted/
- Raw Data Figure 3/Figure 3A-C/Adjusted/07-GLP1_Cy5_3a.jpg
- __MACOSX/Raw Data Figure 3/Figure 3A-C/Adjusted/._07-GLP1_Cy5_3a.jpg
- Raw Data Figure 3/Figure 3A-C/Adjusted/05-GLP1_Cy5_1a_part2.jpg
- __MACOSX/Raw Data Figure 3/Figure 3A-C/Adjusted/._05-GLP1_Cy5_1a_part2.jpg
- Raw Data Figure 3/Figure 3A-C/Adjusted/10-GIP_Cy5_2a.jpg
- __MACOSX/Raw Data Figure 3/Figure 3A-C/Adjusted/._10-GIP_Cy5_2a.jpg
- Raw Data Figure 3/Figure 3A-C/Adjusted/01-Veh_1a.jpg
- __MACOSX/Raw Data Figure 3/Figure 3A-C/Adjusted/._01-Veh_1a.jpg
- Raw Data Figure 3/Figure 3A-C/Adjusted/11-GIP_Cy5_3a.jpg
- __MACOSX/Raw Data Figure 3/Figure 3A-C/Adjusted/._11-GIP_Cy5_3a.jpg
- Raw Data Figure 3/Figure 3A-C/Adjusted/02-Veh_2a.jpg
- __MACOSX/Raw Data Figure 3/Figure 3A-C/Adjusted/._02-Veh_2a.jpg
- Raw Data Figure 3/Figure 3A-C/Adjusted/08-GLP1_Cy5_4a.jpg
- __MACOSX/Raw Data Figure 3/Figure 3A-C/Adjusted/._08-GLP1_Cy5_4a.jpg
- Raw Data Figure 3/Figure 3A-C/Adjusted/12-GIP_Cy5_4a.jpg
- __MACOSX/Raw Data Figure 3/Figure 3A-C/Adjusted/._12-GIP_Cy5_4a.jpg
- Raw Data Figure 3/Figure 3A-C/Adjusted/06-GLP1_Cy5_2a.jpg
- __MACOSX/Raw Data Figure 3/Figure 3A-C/Adjusted/._06-GLP1_Cy5_2a.jpg
- Raw Data Figure 3/Figure 3A-C/Adjusted/04-GLP1_Cy5_1a_part1.jpg
- __MACOSX/Raw Data Figure 3/Figure 3A-C/Adjusted/._04-GLP1_Cy5_1a_part1.jpg
- Raw Data Figure 3/Figure 3A-C/Adjusted/03-Veh_3a.jpg
- __MACOSX/Raw Data Figure 3/Figure 3A-C/Adjusted/._03-Veh_3a.jpg
- Raw Data Figure 3/Figure 3A-C/Adjusted/09-GIP_Cy5_1a.jpg
- __MACOSX/Raw Data Figure 3/Figure 3A-C/Adjusted/._09-GIP_Cy5_1a.jpg
- Raw Data Figure 3/Figure 3A-C/Unadjusted/Fig3A_GLP1_Cy5_4.jpg
- __MACOSX/Raw Data Figure 3/Figure 3A-C/Unadjusted/._Fig3A_GLP1_Cy5_4.jpg
- Raw Data Figure 3/Figure 3A-C/Unadjusted/Fig3A_GIP_Cy5_4.jpg
- __MACOSX/Raw Data Figure 3/Figure 3A-C/Unadjusted/._Fig3A_GIP_Cy5_4.jpg
- Raw Data Figure 3/Figure 3A-C/Unadjusted/Fig3A_GLP1_Cy5_2.jpg
- __MACOSX/Raw Data Figure 3/Figure 3A-C/Unadjusted/._Fig3A_GLP1_Cy5_2.jpg
- Raw Data Figure 3/Figure 3A-C/Unadjusted/.DS_Store
- __MACOSX/Raw Data Figure 3/Figure 3A-C/Unadjusted/._.DS_Store
- Raw Data Figure 3/Figure 3A-C/Unadjusted/Fig3A_GIP_Cy5_3.jpg
- __MACOSX/Raw Data Figure 3/Figure 3A-C/Unadjusted/._Fig3A_GIP_Cy5_3.jpg
- Raw Data Figure 3/Figure 3A-C/Unadjusted/Fig3A_GIP_Cy5_2.jpg
- __MACOSX/Raw Data Figure 3/Figure 3A-C/Unadjusted/._Fig3A_GIP_Cy5_2.jpg
- Raw Data Figure 3/Figure 3A-C/Unadjusted/Fig3A_GLP1_Cy5_3.jpg
- __MACOSX/Raw Data Figure 3/Figure 3A-C/Unadjusted/._Fig3A_GLP1_Cy5_3.jpg
- Raw Data Figure 3/Figure 3A-C/Unadjusted/Fig3A_GLP1_Cy5_1.jpg
- __MACOSX/Raw Data Figure 3/Figure 3A-C/Unadjusted/._Fig3A_GLP1_Cy5_1.jpg
- Raw Data Figure 3/Figure 3A-C/Unadjusted/Fig3A_GIP_Cy5_1.jpg
- __MACOSX/Raw Data Figure 3/Figure 3A-C/Unadjusted/._Fig3A_GIP_Cy5_1.jpg
- Raw Data Figure 3/Figure 3A-C/Unadjusted/Fig3A_Veh_2.jpg
- __MACOSX/Raw Data Figure 3/Figure 3A-C/Unadjusted/._Fig3A_Veh_2.jpg
- Raw Data Figure 3/Figure 3A-C/Unadjusted/Fig3A_Veh_3.jpg
- __MACOSX/Raw Data Figure 3/Figure 3A-C/Unadjusted/._Fig3A_Veh_3.jpg
- Raw Data Figure 3/Figure 3A-C/Unadjusted/Fig3A_Veh_1.jpg
- __MACOSX/Raw Data Figure 3/Figure 3A-C/Unadjusted/._Fig3A_Veh_1.jpg
- Raw Data Figure 3/Figure 3D and E/Adjusted/07-WT_GIPcy5_3a.jpg
- __MACOSX/Raw Data Figure 3/Figure 3D and E/Adjusted/._07-WT_GIPcy5_3a.jpg
- Raw Data Figure 3/Figure 3D and E/Adjusted/03-WT_Veh_3a.jpg
- __MACOSX/Raw Data Figure 3/Figure 3D and E/Adjusted/._03-WT_Veh_3a.jpg
- Raw Data Figure 3/Figure 3D and E/Adjusted/15-KO_GIPcy5_3a.jpg
- __MACOSX/Raw Data Figure 3/Figure 3D and E/Adjusted/._15-KO_GIPcy5_3a.jpg
- Raw Data Figure 3/Figure 3D and E/Adjusted/.DS_Store
- __MACOSX/Raw Data Figure 3/Figure 3D and E/Adjusted/._.DS_Store
- Raw Data Figure 3/Figure 3D and E/Adjusted/04-WT_Veh_4a.jpg
- __MACOSX/Raw Data Figure 3/Figure 3D and E/Adjusted/._04-WT_Veh_4a.jpg
- Raw Data Figure 3/Figure 3D and E/Adjusted/08-WT_GIPcy5_4a.jpg
- __MACOSX/Raw Data Figure 3/Figure 3D and E/Adjusted/._08-WT_GIPcy5_4a.jpg
- Raw Data Figure 3/Figure 3D and E/Adjusted/13-KO_GIPcy5_1a.jpg
- __MACOSX/Raw Data Figure 3/Figure 3D and E/Adjusted/._13-KO_GIPcy5_1a.jpg
- Raw Data Figure 3/Figure 3D and E/Adjusted/14-KO_GIPcy5_2a.jpg
- __MACOSX/Raw Data Figure 3/Figure 3D and E/Adjusted/._14-KO_GIPcy5_2a.jpg
- Raw Data Figure 3/Figure 3D and E/Adjusted/10-KO_Veh_2a.jpg
- __MACOSX/Raw Data Figure 3/Figure 3D and E/Adjusted/._10-KO_Veh_2a.jpg
- Raw Data Figure 3/Figure 3D and E/Adjusted/06-WT_GIPcy5_2a.jpg
- __MACOSX/Raw Data Figure 3/Figure 3D and E/Adjusted/._06-WT_GIPcy5_2a.jpg
- Raw Data Figure 3/Figure 3D and E/Adjusted/05-WT_GIPcy5_1aa.jpg
- __MACOSX/Raw Data Figure 3/Figure 3D and E/Adjusted/._05-WT_GIPcy5_1aa.jpg
- Raw Data Figure 3/Figure 3D and E/Adjusted/11-KO_Veh_3aa.jpg
- __MACOSX/Raw Data Figure 3/Figure 3D and E/Adjusted/._11-KO_Veh_3aa.jpg
- Raw Data Figure 3/Figure 3D and E/Adjusted/16-KO_GIPcy5_4a.jpg
- __MACOSX/Raw Data Figure 3/Figure 3D and E/Adjusted/._16-KO_GIPcy5_4a.jpg
- Raw Data Figure 3/Figure 3D and E/Adjusted/01-WT_Veh_1aa.jpg
- __MACOSX/Raw Data Figure 3/Figure 3D and E/Adjusted/._01-WT_Veh_1aa.jpg
- Raw Data Figure 3/Figure 3D and E/Adjusted/17-KO_GIPcy5_5aa.jpg
- __MACOSX/Raw Data Figure 3/Figure 3D and E/Adjusted/._17-KO_GIPcy5_5aa.jpg
- Raw Data Figure 3/Figure 3D and E/Adjusted/02-WT_Veh_2a.jpg
- __MACOSX/Raw Data Figure 3/Figure 3D and E/Adjusted/._02-WT_Veh_2a.jpg
- Raw Data Figure 3/Figure 3D and E/Adjusted/12-KO_Veh_4a.jpg
- __MACOSX/Raw Data Figure 3/Figure 3D and E/Adjusted/._12-KO_Veh_4a.jpg
- Raw Data Figure 3/Figure 3D and E/Adjusted/09-KO_Veh_1a.jpg
- __MACOSX/Raw Data Figure 3/Figure 3D and E/Adjusted/._09-KO_Veh_1a.jpg
- Raw Data Figure 3/Figure 3D and E/Unadjusted/Fig3D_WT_GIPcy5_1.jpg
- __MACOSX/Raw Data Figure 3/Figure 3D and E/Unadjusted/._Fig3D_WT_GIPcy5_1.jpg
- Raw Data Figure 3/Figure 3D and E/Unadjusted/Fig3D_WT_GIPcy5_2.jpg
- __MACOSX/Raw Data Figure 3/Figure 3D and E/Unadjusted/._Fig3D_WT_GIPcy5_2.jpg
- Raw Data Figure 3/Figure 3D and E/Unadjusted/Fig3D_KO_Veh_4.jpg
- __MACOSX/Raw Data Figure 3/Figure 3D and E/Unadjusted/._Fig3D_KO_Veh_4.jpg
- Raw Data Figure 3/Figure 3D and E/Unadjusted/Fig3D_WT_GIPcy5_3.jpg
- __MACOSX/Raw Data Figure 3/Figure 3D and E/Unadjusted/._Fig3D_WT_GIPcy5_3.jpg
- Raw Data Figure 3/Figure 3D and E/Unadjusted/Fig3D_KO_Veh_1.jpg
- __MACOSX/Raw Data Figure 3/Figure 3D and E/Unadjusted/._Fig3D_KO_Veh_1.jpg
- Raw Data Figure 3/Figure 3D and E/Unadjusted/Fig3D_WT_GIPcy5_4.jpg
- __MACOSX/Raw Data Figure 3/Figure 3D and E/Unadjusted/._Fig3D_WT_GIPcy5_4.jpg
- Raw Data Figure 3/Figure 3D and E/Unadjusted/Fig3D_KO_Veh_3.jpg
- __MACOSX/Raw Data Figure 3/Figure 3D and E/Unadjusted/._Fig3D_KO_Veh_3.jpg
- Raw Data Figure 3/Figure 3D and E/Unadjusted/Fig3D_KO_Veh_2.jpg
- __MACOSX/Raw Data Figure 3/Figure 3D and E/Unadjusted/._Fig3D_KO_Veh_2.jpg
- Raw Data Figure 3/Figure 3D and E/Unadjusted/Fig3D_WT_Veh_4.jpg
- __MACOSX/Raw Data Figure 3/Figure 3D and E/Unadjusted/._Fig3D_WT_Veh_4.jpg
- Raw Data Figure 3/Figure 3D and E/Unadjusted/Fig3D_KO_GIPcy5_1.jpg
- __MACOSX/Raw Data Figure 3/Figure 3D and E/Unadjusted/._Fig3D_KO_GIPcy5_1.jpg
- Raw Data Figure 3/Figure 3D and E/Unadjusted/Fig3D_KO_GIPcy5_3.jpg
- __MACOSX/Raw Data Figure 3/Figure 3D and E/Unadjusted/._Fig3D_KO_GIPcy5_3.jpg
- Raw Data Figure 3/Figure 3D and E/Unadjusted/Fig3D_KO_GIPcy5_2.jpg
- __MACOSX/Raw Data Figure 3/Figure 3D and E/Unadjusted/._Fig3D_KO_GIPcy5_2.jpg
- Raw Data Figure 3/Figure 3D and E/Unadjusted/Fig3D_WT_Veh_3.jpg
- __MACOSX/Raw Data Figure 3/Figure 3D and E/Unadjusted/._Fig3D_WT_Veh_3.jpg
- Raw Data Figure 3/Figure 3D and E/Unadjusted/Fig3D_WT_Veh_2.jpg
- __MACOSX/Raw Data Figure 3/Figure 3D and E/Unadjusted/._Fig3D_WT_Veh_2.jpg
- Raw Data Figure 3/Figure 3D and E/Unadjusted/Fig3D_KO_GIPcy5_5.jpg
- __MACOSX/Raw Data Figure 3/Figure 3D and E/Unadjusted/._Fig3D_KO_GIPcy5_5.jpg
- Raw Data Figure 3/Figure 3D and E/Unadjusted/Fig3D_WT_Veh_1.jpg
- __MACOSX/Raw Data Figure 3/Figure 3D and E/Unadjusted/._Fig3D_WT_Veh_1.jpg
- Raw Data Figure 3/Figure 3D and E/Unadjusted/Fig3D_KO_GIPcy5_4.jpg
- __MACOSX/Raw Data Figure 3/Figure 3D and E/Unadjusted/._Fig3D_KO_GIPcy5_4.jpg
