# Supplementary material for: Glucose-dependent insulinotropic polypeptide regulates body weight and food intake via GABAergic neurons in mice
Source: Nat Metab. 2023 Nov 9;5(12):2075–85. doi: 10.1038/s42255-023-00931-7 (PMC10730394; doi:10.1038/s42255-023-00931-7)
Supplement: Supplementary file 4 — Statistical Source Data for Fig. 1. [file 42255_2023_931_MOESM4_ESM.xlsx]

## Sheet: Fig. 1A
	Fig. 1A	Body weight (g)
		Age (wks)	WT								KO
		9	21.2	24	24.6	23.3	21.9	22.7	22.8	21.3	23.6	24.2	23.6	22.2	22.9	25.5	17.5
		10	23.6	25.9	25.4	24.9	22.9	24.2	22.7	21.3	23.4	25	23.8	22.9	23.6	25.2	17.1
		11	24.7	26.2	26.2	25.8	23	24.4	23.3	21.3	24	25.4	24.4	23.2	23.7	25.1	18.2
		12	26.5	27.3	27.7	27	24.2	25.9	24.4	22.6	25.5	27.3	26.2	24.6	24.4	26.1	19.2
		13	28.7	29.8	29.8	28.5	26.1	27.5	25.5	23.7	26.1	28.8	27.3	25.7	25.2	26.7	20.7
		14	29.9	31	31	29.4	28.1	28.7	24.3	25.2	27	29.6	28.3	26.4	26	28.1	21.5
		15	30.6	31.7	31.7	29.5	28.9	29.1	25.9	25.2	27.2	29.5	28.3	26.1	26	27.4	21.7
		16	32.2	33.3	33.2	30.4	29.8	29.1	25.7	26.3	27.3	29.8	29.7	26.6	26.4	28	22.5
		17	34	35.9	34.3	30.9	31.8	28.9	26	27.4	28.8	30.6	31	26.8	27.3	28.7	23
		18	34.9	37.2	35.1	31.2	32.5	30.5	26.6	27.4	29.2	31.2	32.1	27.6	26.9	28.8	23.2
		19	35.4	37.7	36.6	31.7	33.2	31.4	26.8	27.8	29.4	32	32.4	27.9	27.5	29.1	23.3
		20	37.1	39	37.4	33.2	34.7	32.9	26.6	28.8	30.7	32.9	33	28.3	27.7	29.1	24.3
		21	38.5	39	39.5	34.2	36	34	27.2	30.7	31.6	33.8	33.9	28.9	27.4	30.1	25.5
		22	39.5	39.2	42.4	35.4	37.2	35.3	27.9	32.2	31.9	34.3	34.2	29.4	28.3	31.2	26.9
		23	39.4	39.8	44	36	38.2	36.7	27.9	33.3	32.9	35.6	35.5	29.7	29.7	32.2	27.5
		24	40.7	41.6	46.4	36.4	39.9	38.2	28.8	34.6	33.7	36.3	36.3	30.8	31.8	33.6	29
		25	42.6	42.8	47	35.9	41.3	38.3	29.5	34.6	34.9	36.3	37.1	30.9	31.5	34.6	29.2
		26	42.5	42.7	48.1	37.7	42.6	39.5	30.5	35.8	35.9	36.7	37	30.7	31.6	34.7	29.6
		27	43.2	42.9	49.5	38	42.7	40.5	29.9	35.7	35.4	36.2	37.6	31.2	33.1	35	30
		28	43.4	41.7	50.2	38.4	43.3	41.2	30.9	37	36.3	36.5	37.5	31.2	34	35.2	31.2
		29	44.3	42.5	51.6	38.1	44.2	41.9	31	37.2	37.4	37.2	39	31.6	33.8	35.5	31.6
		30	44.4	41.9	51.8	37.3	43.4	41.8	31.3	37.9	37.5	37.6	38.8	32	34.3	37.1	31.8
		31	45.3	41.9	51.8	37.6	45	42.3	31.3	38.3	38.1	37.6	39.9	32.7	34.5	37.8	32.7
		32	46.3	43.8	51.6	37.1	46.8	43.6	32.2	38.8	38	37.8	38.3	33.1	34.8	38.7	33.3
		33	47.2	44.4	51.4	38	47.6	43.9	32.8	39.9	38.8	38.1	39	34.4	35.8	39.9	34.8
		34	48.9	42.8	51.9	38.8	49.1	45.3	33.2	40.9	39.4	38.7	40.6	35	36.4	39.6	34.4
		35	47.4	44	52.6	39.8	49.8	46.5	32.8	41.9	40.1	38.2	40.6	35.4	37.2	40	35.7

## Sheet: Fig. 1B
	Fig. 1B	WT	KO
	Fat mass (g)	22.31	13.44
		7.72	13.64
		18.25	11.26
		19.66	14.14
		12.81	13.76
		21.71	10.45
		20.12	12.48
		20.98
	p-value	0.0215371

## Sheet: Fig. 1C
	Fig. 1C	WT	KO
	Lean mass (g)	27.71	24.97
		23.1	21.67
		24.54	23.9
		31.06	24.51
		25.58	24.15
		25.08	24.51
		26.44	24.98
		28.23
	p-value	0.0384013

## Sheet: Fig. 1D
	Fig. 1D	Food intake (g)
		Time (hrs)	WT							KO
		0	0	0	0	0	0	0	0	0	0	0	0	0	0	0
		1	0.15	0.15	0.14	0.02	0.15	0.1	0.02	0	0.02	0.01	0	0.01	0.01	0.08
		2	0.15	0.21	0.43	0.02	0.3	0.24	0.02	0.1	0.03	0.01	0.02	0.01	0.12	0.17
		3	0.23	0.49	0.6	0.08	0.49	0.34	0.24	0.33	0.23	0.01	0.19	0.12	0.29	0.24
		4	0.43	0.59	0.62	0.21	0.59	0.53	0.43	0.41	0.48	0.04	0.46	0.25	0.37	0.4
		5	0.52	0.73	0.76	0.4	0.81	0.57	0.57	0.53	0.65	0.18	0.98	0.34	0.49	0.54
		6	0.62	0.85	0.87	0.61	0.81	0.62	0.71	0.6	0.73	0.32	1.1	0.43	0.67	0.56
		7	0.71	0.96	1	0.62	0.91	0.65	0.93	0.64	0.92	0.57	1.32	0.5	0.84	0.62
		8	0.84	0.96	1.02	0.97	0.99	0.67	1.12	0.79	0.94	0.73	1.32	0.61	0.84	0.72
		9	0.84	1.13	1.25	1.15	1.12	0.81	1.24	0.87	1.08	0.86	1.32	0.73	1.01	0.81
		10	0.91	1.22	1.42	1.25	1.26	0.88	1.45	0.96	1.11	0.86	1.36	0.9	1.06	0.87
		11	1.09	1.38	1.55	1.39	1.31	1.04	1.56	1.1	1.33	0.86	1.41	0.93	1.2	0.91
		12	1.16	1.57	1.66	1.57	1.41	1.13	1.63	1.1	1.34	0.93	1.41	1.09	1.29	0.98
		13	1.26	1.72	1.71	1.69	1.61	1.18	1.64	1.16	1.49	1.05	1.58	1.1	1.45	1.04
		14	1.42	1.72	1.72	1.69	1.68	1.23	1.84	1.22	1.57	1.06	1.61	1.18	1.51	1.18
		15	1.47	1.72	1.75	1.69	1.68	1.23	1.93	1.22	1.57	1.06	1.62	1.18	1.59	1.2
		16	1.5	1.72	1.79	1.74	1.83	1.23	1.98	1.22	1.57	1.11	1.62	1.23	1.63	1.2
		17	1.5	1.72	1.79	1.8	1.83	1.31	2.06	1.22	1.61	1.14	1.62	1.24	1.67	1.24
		18	1.5	1.72	1.9	1.87	1.83	1.31	2.06	1.23	1.61	1.29	1.64	1.25	1.75	1.24
		19	1.5	1.72	1.91	1.88	1.89	1.33	2.09	1.23	1.76	1.37	1.64	1.37	1.77	1.29
		20	1.55	1.83	1.91	1.95	1.89	1.35	2.09	1.23	1.77	1.38	1.64	1.37	1.82	1.33
		21	1.55	1.83	2	2.03	1.89	1.35	2.09	1.23	1.78	1.47	1.64	1.37	1.92	1.33
		22	1.56	1.83	2	2.03	1.89	1.36	2.1	1.23	1.79	1.47	1.64	1.42	1.96	1.36
		23	1.56	1.88	2	2.04	1.97	1.36	2.1	1.24	1.79	1.47	1.64	1.42	1.97	1.36
		24	1.56	1.88	2.1	2.13	2.06	1.42	2.1	1.24	1.79	1.64	1.64	1.42	2.04	1.36
		25	1.68	1.91	2.1	2.14	2.1	1.6	2.17	1.26	1.96	1.65	1.68	1.46	2.06	1.42
		26	1.68	1.91	2.17	2.14	2.13	1.6	2.29	1.32	1.96	1.65	1.68	1.46	2.19	1.42
		27	1.89	2.03	2.3	2.22	2.27	1.74	2.5	1.47	2.07	1.66	1.98	1.6	2.26	1.5
		28	2.15	2.18	2.38	2.32	2.45	1.81	2.65	1.56	2.22	1.73	1.98	1.81	2.48	1.62
		29	2.23	2.3	2.61	2.44	2.58	1.94	2.83	1.69	2.4	1.85	1.98	1.96	2.58	1.97
		30	2.33	2.43	2.8	2.49	2.66	1.99	3.03	1.71	2.43	1.96	2	2.08	2.72	2.15
		31	2.48	2.49	2.9	2.77	2.74	2.16	3.22	1.78	2.53	2.19	2	2.08	2.8	2.25
		32	2.56	2.62	2.94	2.84	2.84	2.18	3.4	1.93	2.57	2.39	2.01	2.23	2.93	2.36
		33	2.63	2.62	3.1	2.85	2.94	2.25	3.53	2.15	2.78	2.55	2.01	2.35	2.98	2.38
		34	2.72	2.76	3.16	2.93	3.06	2.25	3.53	2.21	2.86	2.55	2.01	2.42	3.09	2.55
		35	2.94	2.91	3.27	3.08	3.24	2.49	3.69	2.21	2.99	2.6	2.01	2.42	3.28	2.59
		36	3.05	2.94	3.37	3.25	3.35	2.7	3.74	2.32	3.07	2.66	2.05	2.46	3.39	2.69
		37	3.2	3.05	3.47	3.4	3.41	2.74	3.76	2.37	3.2	2.71	2.06	2.62	3.53	2.75
		38	3.22	3.06	3.53	3.5	3.52	2.8	3.88	2.4	3.24	2.71	2.15	2.73	3.54	2.78
		39	3.34	3.06	3.54	3.58	3.52	2.82	3.88	2.4	3.29	2.71	2.15	2.74	3.66	2.8
		40	3.35	3.09	3.62	3.69	3.61	2.83	3.88	2.4	3.31	2.71	2.15	2.77	3.72	2.8
		41	3.35	3.09	3.75	3.75	3.61	2.83	3.94	2.43	3.31	2.71	2.15	2.77	3.79	2.8
		42	3.35	3.09	3.83	3.76	3.73	2.83	3.94	2.43	3.31	2.82	2.15	2.8	3.85	2.8
		43	3.46	3.09	3.93	3.85	3.74	2.91	4.03	2.43	3.33	2.86	2.15	2.8	4.04	2.8
		44	3.46	3.09	3.93	3.88	3.74	2.97	4.03	2.49	3.33	2.86	2.15	2.85	4.04	2.8
		45	3.48	3.09	3.93	3.95	3.81	2.97	4.08	2.49	3.34	2.97	2.15	2.85	4.05	2.8
		46	3.48	3.09	3.93	4.02	3.81	3	4.08	2.56	3.34	3.09	2.15	2.91	4.08	2.8
		47	3.5	3.1	3.93	4.1	3.88	3.01	4.08	2.56	3.34	3.11	2.16	2.95	4.08	2.81
		48	3.56	3.1	3.93	4.23	3.97	3.06	4.17	2.6	3.39	3.25	2.16	2.95	4.15	2.86

## Sheet: Fig. 1E
	Fig. 1E	WT	KO
	Eass (KJ/g)	22.2023	22.704
		22.7788	22.6821
		22.8571	22.6066
		22.5254	22.6447
		21.8816	22.3748
		22.6728	22.2988
		22.511	22.4176
		22.6713
	p-value	0.884536

## Sheet: Fig. 1F
	Fig. 1F	WT	KO
	Eass (%)	95.44	97.5971
		97.92	97.5029
		98.26	97.1783
		96.83	97.342
		94.06	96.1818
		97.46	95.8553
		96.77	96.366
		97.46
	p-value	0.886087

## Sheet: Fig 1G
	Fig. 1G
	RER		WT							KO									p-value
		Light	0.751496	0.749037	0.746324	0.76906	0.753586	0.739408	0.753892	0.736217	0.756804	0.762526	0.732859	0.745042	0.771656	0.770264	0.744008		0.929166
		Dark	0.764667	0.771005	0.774722	0.783801	0.781764	0.768769	0.793616	0.769995	0.788852	0.756597	0.782778	0.764912	0.799486	0.796968	0.772157		0.768677
		Total	0.759262	0.761157	0.761923	0.777522	0.770508	0.757738	0.776065	0.756498	0.776703	0.7631	0.761207	0.757282	0.788641	0.78756	0.760894		0.654168

## Sheet: Fig. 1H
	Fig. 1H
	FA oxidation		WT							KO									p-value
		Light	0.56385	0.470481	0.576083	0.417349	0.428855	0.431735	0.408106	0.463959	0.3611	0.388246	0.371924	0.515064	0.387756	0.358926	0.417966		0.0752757
		Dark	0.641074	0.520611	0.61277	0.458059	0.459847	0.487053	0.421322	0.488706	0.390298	0.527874	0.393317	0.586832	0.403416	0.396926	0.457688		0.169455
		Total	0.602462	0.495546	0.594426	0.437704	0.444351	0.459394	0.414714	0.476333	0.375699	0.45806	0.382621	0.550948	0.395586	0.377926	0.437827		0.111863

## Sheet: Fig. 1I
	Fig. 1I
	Energy Expenditure		Body weight (g)	Energy expenditure (kcal/h)	Genotype
			49.8	0.752632	WT
			51	0.625692	WT
			45.5	0.751738	WT
			47.1	0.58981	WT
			37.7	0.572121	WT
			35	0.580785	WT
			39.6	0.560754	WT
			38.2	0.590152	KO
			38.2	0.507886	KO
			40.2	0.577714	KO
			34.1	0.487066	KO
			40.6	0.683718	KO
			37.8	0.564069	KO
			36.6	0.535882	KO
			37.5	0.551851	KO

## Sheet: Fig. 1J
	Fig. 1J
	Locomotor activity		WT							KO									p-value
		Light	289.518	257.71	256.987	177.354	295.924	325.705	231.033	225.89	323.342	201.148	254.544	245.111	316.917	335.544	243.739		0.810691
		Dark	738.306	606.042	705.269	532.25	677.25	561.38	595.731	766.755	843.759	1268.31	778.75	1000.06	1005.99	801.093	922.352		0.00101688
		Total	513.912	431.876	481.128	354.802	486.587	443.542	413.382	496.322	583.55	734.731	516.647	622.588	661.454	568.318	583.045		0.000867548

[truncated: 10 more sheets: Fig. 1K, Fig. 1L, Fig. 1M, Fig. 1N, Fig. 1O, Fig. 1P, Fig. 1Q, Fig. 1R, Fig. 1S, Fig. 1T]
