# Supplementary material for: Glucose-dependent insulinotropic polypeptide regulates body weight and food intake via GABAergic neurons in mice
Source: Nat Metab. 2023 Nov 9;5(12):2075–85. doi: 10.1038/s42255-023-00931-7 (PMC10730394; doi:10.1038/s42255-023-00931-7)
Supplement: Supplementary file 5 — Statistical Source Data for Fig. 2. [file 42255_2023_931_MOESM5_ESM.xlsx]

## Sheet: Fig. 2A
	Fig. 2A	Body weight (g)
		Age (wks)	WT										KO
		9	25.7	25.3	25.5	26.5	26.7	23.3	25.1	25.4	23.7	23.4	24.7	23.1	24.2	20.2	24	25.5	25.1	23.1	25.2
		10	26.4	26.1	25.4	26.5	26.9	23.5	25.8	25.5	24.3	23.5	25.5	23.5	23.5	20.6	24.2	26.1	25.1	24.3	25.1
		11	26.8	27	26.4	26.7	27.8	23.7	26.3	26.7	25.1	24.2	26.5	25.3	24.8	21.6	24.3	26.6	25.7	25.3	25.6
		12	27.2	28.1	26.9	27	28.6	24.2	26.9	27.3	25.6	25.4	27.6	26.6	26.7	22.6	25.4	27.2	26.8	26.2	26.9
		13	27.5	28	26.6	27.6	28.9	25.1	27.2	27.7	26.3	26.4	28.1	27.8	27.2	23.9	25.2	27.7	26.8	26.7	26.7
		14	28.1	27.9	27.2	28	28.4	24.7	27.4	28.1	26.8	26.9	28.2	28.5	27.5	24.8	25.5	27.6	26.7	27.1	26.9
		15	28.7	28.6	27.7	28.2	29.3	26.2	27.6	28.5	27.2	27.2	28.8	29.1	28.6	25.2	26	28.4	27.6	27.5	27.2
		16	28.8	28.7	27.4	28.2	29.6	26.5	28.3	28.8	27.2	27	29.1	29.7	29.3	24.8	26.2	28.5	27.7	27.8	27.8
		17	29.1	30.2	29	28.7	30.4	27.2	28.5	29.4	28	27.9	28.9	29.1	29.5	25.9	27.3	29.2	28	28.2	28.2
		18	29.2	29.8	29	29.2	30.6	27	28.1	28.2	28.1	27.8	29.3	29.8	30.5	25.7	27.2	28.7	27.9	28.6	28.3
		19	30.2	31	29.2	30.1	31.2	27.8	29.2	29.6	28.8	28.1	29.2	30.5	29.7	26.4	28.2	29.4	28.2	28.6	29.3
		20	30.2	31.6	29.7	30.1	31.2	27.5	29.6	29.8	29.4	28.3	29.4	30.6	29.8	26.8	28.7	30.4	28.2	29	29.5
		21	29.4	31.1	29.7	30	31.5	27.9	28.8	28.9	29.4	29.4	29.1	30.5	29.3	26.4	28.3	29.7	27.5	29.3	29.6
		22	30.3	32	30	30.2	32.1	28.9	30.4	30.4	28.9	28.9	29.7	30.9	29.8	27.8	29.3	30.2	28.3	30.1	30.3
		23	30.9	31.7	30.6	30.9	32.3	28.8	30.7	30.2	29.5	29.8	30.3	30.6	28.9	27.6	29.4	30.5	28.3	29.9	30.6
		24	30.9	32.5	30.9	30.9	32	28.8	31	30.1	29.7	29.5	30.4	30.2	28.9	27.8	29.7	30.8	28.4	30.4	30.4
		25	30.6	31.7	30.8	31.2	32	28.6	30.3	29.8	29.3	29.1	29.9	30.2	28.1	27.7	29.5	30.6	28.5	30.2	31
		26	31.6	32	30.9	31.6	32.4	29.6	30.4	29.8	30	29.8	30.3	29.8	28.8	27.9	29.8	30.9	28.6	29.6	30.3
		27	31.8	32.1	31.3	31.5	32.5	29.8	30.8	30.8	30.4	29.6	29.9	30.4	28.5	28	30.5	31.4	28.5	29.8	30.2
		28	32	31.6	31.5	32.3	31.6	31	31.5	30.7	30.2	29.9	30.2	30.8	29.2	29	31.3	31.1	29.2	29.3	30.4
		29	31.8	32.5	31.2	32.1	33.2	30.8	30.9	31	30.6	29.9	30.1	31.1	29.4	29.3	31.4	31.4	29.7	30.3	30.3
		30	31	32.6	30.7	31.8	33.6	30.9	30.9	30.9	30	29.9	29.7	30.9	29	29.2	31.8	31.6	28.7	30.3	30.9
		31	32	32.4	30.7	32.7	33.6	31	31.3	30.6	30.3	30.5	30.1	30.2	28.9	29.4	31.6	32.3	28.6	30	30.4
		32	31.5	32.3	31.2	32	34.2	31.6	31.2	30.5	29.8	30.4	29.9	30.5	28.9	28.7	31.5	32.6	28.3	31.1	30.6
		33	31.6	32.8	31.1	32.3	33.1	31.3	31.2	30.6	30.8	30.4	30.2	30.4	29.5	29.3	31.6	32.4	28.8	31.2	31.2
		34	32.2	33	31	32.7	34	31.5	31.7	30.7	30.5	30.5	30	30.5	29.6	29	31.8	32.1	28.9	30.5	31.2
		35	32.9	33.2	31.3	32.4	33.8	32.6	31.8	31.5	30.5	30.9	29.7	31	29.2	28.5	31.7	32.7	29.5	30.3	31.2
		36	32.3	32.3	31.2	32.1	33.4	32.1	31.1	31.5	30.2	30.5	29.5	30.6	29.6	28.4	32.1	32.3	28.9	30.7	31.6

## Sheet: Fig. 2B
	Fig. 2B	WT	KO
	Fat mass (g)	1.92	1.89
		2.51	1.94
		4.65	2.72
		2.49	1.75
		2.17	1.81
		3.54	1.33
		3.25	3.96
		4.64	0.72
		3.49			body composition of one mouse was accidentally not safed
		4
	ttest	0.0156239

## Sheet: Fig. 2C
	Fig. 2C	WT	KO
	Lean mass (g)	26.49	26.84
		26.43	25.5
		26.67	25.13
		28.47	28.32
		27.01	26.77
		28.23	25.28
		27.03	27.03
		25.33	25.97
		26.54			body composition of one mouse was accidentally not safed
		26.36
	ttest	0.304085

## Sheet: Fig. 2D
	Fig. 2D	Food intake (g)
		Age (wks)	WT					KO
		9	0	0	0	0	0	0	0	0	0
		10	39.3	30.1	28.2	26.7	27.5	31.2	24.15	29.7	24.8
		11	72.95	59.5	55	57.9	54.9	64.05	49.75	59.8	52.45
		12	114.7	96.1	84.7	91.1	85.1	98.4	80.45	93.1	85.05
		13	149.2	135.8	111.8	120	112.05	130.2	107.4	121.6	110.75
		14	188.7	172.15	138	147.75	139.7	161.65	134.4	150.5	137.85
		15	221.15	209.6	162.15	173.8	164.85	190.2	164	176.5	164.3
		16	249.95	241.25	187.1	197.8	190.95	220.05	194.15	204.6	190.4
		17	278.35	273.8	213.2	221.95	216.8	249.3	219.95	230.6	215.85
		18	302.7	298.65	236.55	241.9	238.5	274.75	241.35	252.6	238.95
		19	334.2	333.15	267.8	267.65	264.75	306.5	269.65	280	268.2
		20	363.15	362.25	294.7	293.55	290.55	334.45	295.7	307.3	294.8
		21	390.55	388.9	320.6	316.5	314.85	362.95	320.8	332.2	323.3
		22	419.6	415.45	345.05	339.2	339.5	390.75	345.55	357.25	350.5
		23	447.35	444	370.25	364.3	366.7	418.5	372.95	384.75	379.2
		24	475.3	471.2	394.3	388.55	393.2	445.15	399.55	411.4	406.05
		25	501.2	495.6	416.3	411.1	417.85	470.65	423.15	437.4	431.65
		26	523.45	516.6	437.15	430.3	439.75	496.95	442.65	458.35	452.6
		27	550.75	541.85	461.6	454.7	465.65	526.35	469.4	485.5	479
		28	584.55	574.5	495.15	485.4	498.6	560.85	503.9	517.6	511.85
		29	614.7	600.35	523.7	512.05	527.1	588.45	536.95	549.35	541.85
		30	641.7	628.5	553	538.75	554.65	615.45	568.1	576.35	570.25
		31	670.35	655.8	581.6	562.7	583.35	644.6	600	605.55	598.35
		32	700.9	684.95	612	590.7	611.75	675.9	632.3	637.8	628.7
		33	729.8	711.85	640.9	616.1	638.95	704.5	667.5	666.85	658.55
		34	761.2	740.95	672.4	641.95	668.9	737.6	705.25	692.7	689.7
		35	783.05	769.1	702.75	669.5	696.15	770.9	734.2	723.877	711.4
		36	811.85	797	732.35	695.4	724.7	802.3	764.85	753.55	738.6

## Sheet: Fig. 2E
	Fig. 2E	WT	KO
	Eass (KJ/g)	10.8305	10.2292
		11.2383	9.98393
		10.1837	9.89291
		9.70249	9.86108
		10.0159	9.23839
		10.627	10.5577
		9.95459	10.1346
		9.71928	9.98547
	ttest	0.229795

## Sheet: Fig. 2F
	Fig. 2F	WT	KO
	Eass (%)	73.221	77.5247
		71.4651	80.4438
		70.8136	72.8952
		70.5857	69.4505
		66.1285	71.6937
		75.5724	76.0684
		72.5436	71.255
		71.4761	69.5707
	ttest	0.229795

## Sheet: Fig 2G
	Fig. 2G
	RER		WT								KO									ttest
		Light	0.873122	0.817441	0.813883	0.860162	0.821014	0.845284	0.830099	0.802419	0.848023	0.834207	0.831617	0.887374	0.873284	0.833455	0.830329	0.86832		0.149542
		Dark	0.915704	0.882667	0.894829	0.937694	0.901074	0.899806	0.894671	0.871569	0.922185	0.929903	0.918995	0.913662	0.93588	0.922685	0.85	0.90619		0.02302
		Total	0.894121	0.849607	0.853801	0.898397	0.860495	0.872171	0.861943	0.836521	0.884596	0.8814	0.874708	0.900338	0.904153	0.877459	0.840059	0.886995		0.157416
																	outlier grubbs test

## Sheet: Fig. 2H
	Fig. 2H
	FA oxidation		WT								KO									ttest
		Light	0.170715	0.238315	0.284743	0.191593	0.277684	0.229715	0.218138	0.257293	0.199562	0.229669	0.214534	0.17984	0.166749	0.217392	0.243123	0.172718		0.0970781
		Dark	0.132282	0.191704	0.210201	0.107052	0.191052	0.179901	0.169916	0.220631	0.122059	0.125605	0.140085	0.15471	0.107933	0.133382	0.25	0.154504		0.0214783
		Total	0.151762	0.215329	0.247983	0.149902	0.234962	0.205149	0.194357	0.239213	0.161342	0.17835	0.177819	0.167447	0.137744	0.175963	0.25	0.163736		0.0242064
																	outlier grubbs test

## Sheet: Fig. 2I
	Fig. 2I
	Locomotor activity		WT								KO									ttest
		Light	2761.19	2198.76	2208.76	2026.35	2848.32	1612.08	1975.41	2305.38	2178.16	1916	2083.76	4885.35	1961.78	2572.57	2349.84	3297.54		0.298775
		Dark	5520.17	5722.75	5226.25	4586.67	7682.56	4730	5888.69	7890.11	4905.78	8701.08	10112.2	6813.81	5319.03	7234.94	6066.92	7747.69		0.133105
		Total	4121.78	3936.62	3696.84	3288.97	5232.33	3149.68	3905.25	5059.49	3523.29	5262.07	6042.99	5836.37	3617.41	4871.82	4182.92	5492.14		0.0865497

## Sheet: Fig. 2J
	Fig 2J
	Energy Expenditure		Body weight (g)	Genotype	Energy Expenditure (kcal/h)
			30	WT	0.444425
			29.5	WT	0.444103
			30.8	WT	0.544016
			30.6	WT	0.465395
			30.9	WT	0.52642
			30.9	WT	0.492731
			30.3	WT	0.434712
			29.2	WT	0.454018
			29.7	KO	0.43837
			28.7	KO	0.489217
			28.4	KO	0.453831
			27.3	KO	0.515336
			31.6	KO	0.458945
			30.3	KO	0.464523
			31.6	KO	0.468582
			27.5	KO	0.459769

[truncated: 6 more sheets: Fig. 2K, Fig. 2L, Fig. 2M, Fig. 2N, Fig. 2O, Fig. 2P]
