# Supplementary material for: Glucose-dependent insulinotropic polypeptide regulates body weight and food intake via GABAergic neurons in mice
Source: Nat Metab. 2023 Nov 9;5(12):2075–85. doi: 10.1038/s42255-023-00931-7 (PMC10730394; doi:10.1038/s42255-023-00931-7)
Supplement: Supplementary file 6 — Statistical Source Data for Fig. 3. [file 42255_2023_931_MOESM6_ESM.xlsx]

## Sheet: Fig. 3B
	Fig. 3B	Vhcl	GLP-1	GIP
	cFos in AP	0	110	99
		1	107	151
		1	145	108
			114	118

## Sheet: Fig. 3C
	Fig. 3C	Vhcl	GLP-1	GIP
	cFos in NTS	6	108	10
		2	83	7
		2	136	15
			79	6

## Sheet: Fig. 3E
	Fig. 3E	WT			KO
	cFos	Vhcl	GIP		Vhcl	GIP
		1	87		0	34
		0	68		1	13
		1	116		0	27
		4	135		4	10
						38

## Sheet: Fig. 3F
	Fig. 3F	Food intake (g)
	food intake WT	hours	Vhcl							GIP
		0	0	0	0	0	0	0	0	0	0	0	0	0	0	0
		1	0.06	0.05	0.02	0	0.03	0.06	0.06	0.04	0.12	0.06	0.04	0.07	0.04	0.01
		2	0.36	0.23	0.27	0.2	0.23	0.13	0.14	0.09	0.14	0.24	0.04	0.13	0.12	0.12
		3	0.55	0.51	0.39	0.21	0.41	0.23	0.33	0.26	0.39	0.33	0.1	0.26	0.27	0.24
		4	0.72	0.64	0.51	0.35	0.65	0.33	0.48	0.43	0.55	0.45	0.32	0.46	0.38	0.37
		5	0.81	0.64	0.73	0.47	0.72	0.4	0.74	0.48	0.66	0.69	0.4	0.61	0.44	0.54
		6	0.89	0.81	0.92	0.62	0.78	0.49	0.96	0.64	0.99	0.76	0.42	0.69	0.63	0.62
		7	1.09	0.81	1.02	0.8	0.83	0.63	1.11	0.64	1	0.9	0.61	0.8	0.65	0.75
		8	1.24	1.08	1.21	0.95	0.94	0.8	1.23	0.64	1.01	0.96	0.64	0.81	0.73	0.9
		9	1.27	1.08	1.23	1	1.08	0.88	1.27	0.76	1.01	1.07	0.78	0.91	0.88	0.9
		10	1.37	1.15	1.38	1.06	1.11	1.03	1.44	0.77	1.07	1.16	0.92	1.05	0.92	1.1
		11	1.46	1.45	1.43	1.28	1.27	1.09	1.59	0.88	1.21	1.33	1.02	1.26	1.07	1.12
		12	1.62	1.46	1.64	1.46	1.31	1.27	1.59	0.98	1.21	1.43	1.06	1.29	1.16	1.14
		13	1.8	1.53	1.75	1.55	1.42	1.29	1.64	1.13	1.37	1.48	1.12	1.41	1.3	1.18
		14	1.86	1.54	1.75	1.56	1.59	1.35	1.77	1.3	1.41	1.5	1.18	1.43	1.31	1.23
		15	1.86	1.54	1.75	1.64	1.59	1.52	1.77	1.3	1.41	1.51	1.25	1.43	1.33	1.23
		16	1.86	1.54	1.82	1.71	1.61	1.61	1.77	1.32	1.43	1.6	1.38	1.53	1.33	1.28
		17	1.86	1.54	1.86	1.87	1.69	1.61	1.84	1.33	1.43	1.7	1.56	1.53	1.43	1.28
		18	1.86	1.54	1.86	1.96	1.73	1.61	1.84	1.33	1.43	1.78	1.56	1.58	1.48	1.29

## Sheet: Fig. 3G
	Fig. 3H	Food intake (g)
	food intake KO	hours	Vhcl						GIP
		0	0	0	0	0	0	0	0	0	0	0	0	0
		1	0	0	0	0	0	0	0	0	0	0	0	0
		2	0	0	0	0.18	0.05	0.04	0.02	0.17	0.04	0.02	0.01	0.02
		3	0	0.02	0	0.19	0.05	0.13	0.02	0.17	0.04	0.02	0.01	0.02
		4	0.1	0.02	0	0.28	0.12	0.21	0.02	0.21	0.05	0.04	0.23	0.07
		5	0.12	0.02	0	0.42	0.24	0.21	0.02	0.33	0.19	0.15	0.24	0.19
		6	0.33	0.02	0.18	0.45	0.4	0.37	0.18	0.38	0.3	0.19	0.26	0.37
		7	0.48	0.03	0.34	0.8	0.47	0.7	0.36	0.94	0.6	0.32	0.39	0.53
		8	0.85	0.03	0.53	1.05	0.69	0.77	0.62	1.22	0.75	0.43	0.53	0.73
		9	1.16	0.04	0.76	1.14	0.79	0.97	0.65	1.36	0.95	0.77	0.57	0.91
		10	1.33	0.04	1	1.37	1.15	1.1	0.91	1.69	1.07	0.91	0.65	1.02
		11	1.49	0.04	1.07	1.48	1.22	1.34	1.2	1.8	1.19	0.91	0.83	1.14
		12	1.77	0.09	1.19	1.57	1.31	1.47	1.39	1.88	1.28	1.29	0.83	1.37
		13	1.96	0.13	1.31	1.78	1.43	1.69	1.4	2.12	1.43	1.29	0.96	1.38
		14	2.08	0.13	1.56	1.89	1.5	1.77	1.63	2.27	1.43	1.65	1.06	1.42
		15	2.24	0.13	1.63	1.89	1.57	1.88	1.69	2.47	1.51	1.66	1.06	1.52
		16	2.41	0.13	1.82	2.24	1.73	1.98	1.86	2.59	1.77	1.86	1.2	1.69
		17	2.42	0.13	2.07	2.48	1.82	2.01	1.99	2.78	1.95	2.08	1.29	1.84
		18	2.47	0.13	2.17	2.48	1.82	2.13	1.99	2.79	1.95	2.08	1.3	1.94

## Sheet: Fig 3H
	Fig. 3H	Food intake (g)
	food intake WT	hours	Vhcl										GIP
		0	0	0	0	0	0	0	0	0	0	0	0	0	0	0	0	0	0	0	0	0
		1	0.02	0	0	0	0	0	0	0	0	0	0.07	0	0	0	0	0	0.06	0	0.1	0
		2	0.06	0.03	0.05	0.06	0.04	0.02	0.04	0.01	0.09	0.07	0.11	0.01	0.05	0.02	0.02	0.01	0.14	0.08	0.13	0.14
		3	0.06	0.03	0.06	0.09	0.04	0.13	0.17	0.02	0.17	0.08	0.11	0.01	0.05	0.09	0.1	0.01	0.16	0.08	0.14	0.14
		4	0.11	0.08	0.18	0.14	0.11	0.13	0.17	0.11	0.27	0.08	0.11	0.13	0.05	0.09	0.11	0.01	0.32	0.15	0.29	0.14
		5	0.19	0.18	0.25	0.31	0.23	0.2	0.5	0.28	0.52	0.26	0.18	0.29	0.07	0.09	0.18	0.01	0.46	0.24	0.44	0.21
		6	0.36	0.46	0.4	0.48	0.34	0.49	0.7	0.38	0.63	0.57	0.33	0.42	0.14	0.09	0.27	0.01	0.55	0.46	0.73	0.3
		7	0.48	0.59	0.57	0.55	0.45	0.74	0.83	0.66	0.8	0.74	0.4	0.66	0.16	0.09	0.27	0.01	0.66	0.54	0.85	0.31
		8	0.61	0.69	0.57	0.72	0.46	0.96	1.01	0.73	1.02	0.75	0.52	0.66	0.18	0.09	0.35	0.01	0.77	0.59	0.94	0.42
		9	0.69	0.8	0.71	0.81	0.53	1.01	1.07	0.98	1.14	0.94	0.59	0.78	0.18	0.09	0.41	0.01	0.88	0.78	1.03	0.42
		10	0.77	1.05	0.91	0.97	0.67	1.26	1.43	1.01	1.36	0.94	0.59	0.91	0.3	0.09	0.46	0.01	1.06	0.83	1.07	0.51
		11	0.83	1.2	0.91	1.18	0.82	1.28	1.54	1.2	1.46	1.05	0.73	1.02	0.42	0.09	0.54	0.01	1.3	0.92	1.08	0.51
		12	0.92	1.39	1.25	1.35	0.98	1.45	1.57	1.2	1.55	1.11	0.84	1.33	0.52	0.09	0.71	0.01	1.41	1.11	1.14	0.74
		13	1.01	1.47	1.33	1.47	1.07	1.45	1.75	1.44	1.76	1.11	0.85	1.33	0.75	0.09	0.77	0.01	1.43	1.24	1.18	0.96
		14	1.01	1.6	1.45	1.51	1.07	1.8	1.82	1.62	1.77	1.2	1	1.47	0.77	0.09	0.77	0.01	1.62	1.3	1.26	1.02
		15	1.12	1.77	1.47	1.58	1.14	2	2	1.62	1.82	1.2	1.05	1.7	0.87	0.09	0.8	0.01	1.75	1.37	1.4	1.11
		16	1.26	1.9	1.69	1.71	1.14	2.08	2.1	1.62	1.84	1.95	1.14	1.7	0.97	0.09	0.8	0.3	1.84	1.46	1.4	1.12
		17	1.26	1.96	1.69	1.73	1.14	2.1	2.12	1.62	1.89	1.95	1.2	1.78	1.08	0.09	0.86	0.31	1.84	1.64	1.46	1.12
		18	1.26	2.02	1.69	1.78	1.2	2.1	2.16	1.62	1.97	1.95	1.21	1.78	1.09	0.09	0.87	0.31	1.84	1.65	1.46	1.12

## Sheet: Fig. 3I
	Fig. 3I	Food intake (g)
	food intake KO	hours	Vhcl						GIP
		0	0	0	0	0	0	0	0	0	0	0	0	0
		1	0	0.04	0	0	0	0	0	0	0	0	0	0
		2	0.05	0.1	0.01	0.01	0.13	0.03	0.04	0.14	0.01	0.01	0.07	0.06
		3	0.1	0.18	0.01	0.11	0.16	0.04	0.19	0.33	0.01	0.01	0.07	0.06
		4	0.1	0.19	0.01	0.18	0.23	0.1	0.19	0.33	0.04	0.01	0.07	0.13
		5	0.26	0.28	0.21	0.25	0.4	0.2	0.19	0.33	0.04	0.1	0.25	0.19
		6	0.53	0.28	0.33	0.25	0.56	0.37	0.26	0.33	0.07	0.28	0.55	0.33
		7	0.61	0.28	0.69	0.43	0.86	0.47	0.43	0.33	0.25	0.41	0.75	0.42
		8	0.66	0.51	1.16	0.58	1.04	0.55	0.51	0.39	0.37	0.52	1.1	0.59
		9	0.78	0.65	1.2	0.58	1.37	0.76	0.59	0.55	0.42	0.58	1.4	0.69
		10	0.91	0.83	1.26	0.6	1.74	0.86	0.71	0.62	0.44	0.65	1.55	0.82
		11	1.02	1.01	1.4	0.6	1.9	0.97	0.8	0.71	0.66	0.82	1.68	0.94
		12	1.3	1.17	1.68	0.6	1.9	1.19	0.94	0.72	0.7	0.93	1.69	1.01
		13	1.3	1.47	1.86	0.6	1.9	1.29	1.16	0.73	1	1.04	1.69	1.16
		14	1.3	1.62	1.98	0.6	1.91	1.29	1.32	0.86	1.41	1.24	1.76	1.31
		15	1.51	1.62	1.99	0.6	1.98	1.45	1.33	1.16	1.44	1.24	1.96	1.48
		16	1.57	1.76	2.08	0.6	2.04	1.65	1.49	1.21	1.83	1.24	2.08	1.56
		17	1.57	2.02	2.17	0.61	2.19	1.7	1.57	1.31	2.04	1.33	2.13	1.67
		18	1.57	2.05	2.17	0.61	2.19	1.7	1.57	1.54	2.04	1.42	2.17	1.67
