# Supplementary material for: Glucose-dependent insulinotropic polypeptide regulates body weight and food intake via GABAergic neurons in mice
Source: Nat Metab. 2023 Nov 9;5(12):2075–85. doi: 10.1038/s42255-023-00931-7 (PMC10730394; doi:10.1038/s42255-023-00931-7)
Supplement: Supplementary file 7 — Statistical Source Data for Fig. 4. [file 42255_2023_931_MOESM7_ESM.xlsx]

## Sheet: Fig. 4A
	Fig. 4A	Body weight (%)
		Age (wks)	Vhcl								GIP								GLP-1								MAR709
		0	100	100	100	100	100	100	100	100	100	100	100	100	100	100	100	100	100	100	100	100	100	100	100	100	100	100	100	100	100	100	100	100
		1	100	100.709	101.014	99.435	98.234	99.6154	98.8166	97.7273	99.7215	100.196	98.8789	99.2188	100	100.984	97.6242	97.6191	95.4792	94.6	95.338	95.2719	95.6236	94.0092	95.5375	95.5357	95.4451	95.1613	96.3049	96.4361	96.1123	96.6355	95.3917	96.2222
		2	99.4	98.3	99.8	99.4	98.5	98.7	97.6	96.6	96.4	98.2	96.9	97.7	98.4	99.6	95.9	94.8	93.1	92.6	93	93.6	93.9	92.2	92.7	93.8	93	92.8	93.1	93.5	93.3	93.6	92.9	94.2
		3	99.2	98.8	100.2	99.7	96.7	96.9	97.4	96.1	95.8	97.8	94.8	96.7	96.7	97.4	93.3	92.7	90.8	90.6	92.5	93.4	92.3	91	91.3	93.1	91.3	91	91.5	91.6	90.9	91.6	91.9	92.2
		4	97.7	98.3	98.2	98	95.8	96.3	97	95.2	95	96.5	94.4	95.9	95.1	95.5	91.6	91.5	89.2	89.4	90	90.3	91.2	89.6	90.9	91.5	87.8	88.4	89.4	89.7	89.4	89.3	91	91.6
		5	97.3	97.2	97.4	96.9	95.1	95.6	96.1	93	92.8	94.1	92.4	95.1	93.7	95.3	89.2	89.3	85.9	85.2	87.9	88.9	89.7	88.5	90.1	90	84.7	87.1	87.3	87.4	86.8	87.9	89.6	89.6
		6	97.1	96.2	97.4	96	93.6	93.7	95.7	91.8	92.5	93.5	92.8	95.5	93.7	95.1	87.7	87.9	83.5	83.6	84.8	87.2	88.2	87.6	89	88.8	81.4	84.8	85.5	84.9	84	87.1	87.3	88.7
		7	95.9	93.9	96.1	94.4	93.2	94.2	96.8	91.8	91.6	92.2	93	95.1	92.3	93.3	86.8	86.9	81.9	82	84.4	85.3	86.7	86.2	88	88.8	79.3	83.7	83.8	81.6	81.6	85.6	85.5	86.9
		8	95.7	95	96.3	93.8	92.1	93.5	96.1	90.9	90.8	91.8	93.7	94.5	91.2	93.5	86.2	85.1	79.4	79.2	80.7	83	85.6	84.8	87.2	87.7	75.6	82.3	82.9	79.7	78.4	83.6	83.9	86
		9	94.6	94.6	95.7	93.2	92.7	93.3	96.4	90.5	90.3	90.8	92.8	93.9	90.4	91.5	85.1	84.7	78.8	78.2	79	82.3	84.7	84.1	86.4	86.2	73.7	80.6	81.3	77.6	75.4	82.6	82	84.2
		10	94.8	94.1	97.6	94.1	93.6	94	94.9	90.5	89.7	89	93.3	93.9	90	89.8	83.2	82.7	76.1	76.2	76.7	80.9	83.2	83.4	85.6	84.8	71.8	79.4	79.7	74.8	72.6	80.7	79.7	83.3
		11	94.6	93.9	95.9	93.5	92.1	92.7	95.1	90.5	91.4	89.2	94.2	94.3	89.4	89.8	83.4	82.5	75	74.6	76	78.5	81.6	81.3	84.8	84.2	70.8	77.6	79	73.8	71.1	79.1	79	82.9
		12	93.4	93.4	96.6	92.4	91.4	91.5	94.9	88.6	89.4	87.8	91	92.4	89.6	88.8	82.1	81.9	73.8	74.4	77.2	78.5	80.1	80	83.8	82.8	69.6	75.4	76.4	71.3	70	77.4	77.2	80.4
		13	93.4	95	97.2	92.7	90.7	91.3	94.1	90	90.5	88.2	92.4	93.4	89.6	89.2	82.5	81.5	73.4	73.2	76.5	77.8	79.4	79.7	83.6	83.3	69.6	74.6	77.1	71.7	69.8	77.4	77.6	79.6
		14	91.7	92.4	96.6	92.4	90.3	91.9	94.5	89.1	89.4	87.3	89.9	92.2	89.2	88.2	80.6	80.6	72.5	74	77.4	77.5	78.3	77.9	82.2	82.4	68.9	72.9	76.4	71.5	69.5	76.3	77.2	78.9
		15	93	93.6	97.2	93.2	90.5	91	92.5	88.6	89.7	86.9	90.4	92.2	88.6	87.8	80.1	80.2	73.2	74.2	76.9	76.1	77.2	77	80.7	81	68.5	71.5	75.3	70.9	69.1	75.7	77.4	77.8
		16	92.5	93.1	96.1	92.9	89.6	89.8	91.9	87.7	89.7	86.1	89.2	92	88.4	87.4	80.1	79	72.2	73.6	78.3	77.1	77.2	75.6	81.3	81	67.3	69.2	74.6	69.6	67.8	74.4	76.5	76.4
		17	92.3	93.9	96.3	93.5	90.3	90.8	92.3	87.7	88.9	86.5	88.8	91.8	87.4	85.8	79.3	79.2	71.8	73.8	76.2	76.4	76.1	73.7	78.9	79.9	66.3	67.6	74.1	71.1	66.7	73.8	76	76.4
		18	93	93.9	95.7	94.4	90.3	90.4	92.1	87.3	88.6	86.1	89.5	91.4	86.4	84.1	78.2	78.2	71.1	72.8	75.3	76.1	75.9	74	77.9	77.7	65	65.9	73	69	67	73.1	75.6	74.2
		19	89.9	92.9	96.1	94.1	89.6	89.6	91.9	87	88.9	85.7	89	90.2	85.1	82.7	77.3	76.8	71.6	73.2	77.6	75.9	75.9	74	77.3	78.1	64	65.1	72.7	68.8	66.7	72.7	74.9	73.1
		20	90.3	92	95.9	94.4	88.7	89.4	90.3	85	88.3	86.1	88.3	90	84.9	81.9	77.1	77	72.2	74	74.1	74.7	75.5	72.8	76.7	77.5	65	65.8	71.8	67.7	66.7	72.7	73	72
		21	89.6	91.5	97.2	94.9	89	90.6	91.9	86.1	88.9	85.9	87.2	90.8	84.7	81.5	75.8	76.8	71.1	72.8	75.1	74.9	74.8	73.3	76.9	77.7	64.6	64.2	71.6	67.9	65.9	71.4	74.7	71.8
		22	90.9	92	96.3	95.2	89	90.4	91.9	86.6	88.6	85.1	87.2	89.6	84.7	81.3	75.6	76.2	72.7	74.4	76.9	74.2	73.1	71.4	75.3	76.6	64.2	63.8	70	67.1	65.7	70.8	74	70.9
		23	90.5	89.8	95.9	95.8	88.3	89.8	91.1	85.7	87.2	84.3	87	90.6	84.9	80.3	76.2	76.6	71.4	71.8	77.4	75.4	73.5	69.8	75.9	77.5	65	64	69.7	66.9	65.2	69.9	75.1	70.9
		24	89.2	90.1	95.9	95.5	88.7	91	89.7	85.5	86.9	84.1	85.7	90.4	83.5	80.3	76.5	76.8	72.9	72.4	76	71.9	72.2	69.6	74.8	75.7	64.4	64.3	69.1	67.1	64.6	69.2	74.2	69.3
		25	90.3	91	95.3	96	88.5	91	90.3	86.1	87.2	84.1	86.3	91	83.7	79.1	76.7	78	72.7	72.6	74.4	72.8	72.6	70	74.2	75	62.3	62	69.7	67.5	64.6	68.6	75.1	69.8
		26	90.3	89.8	95.3	96	88.7	91.2	89.2	85.2	87.2	83.5	86.8	90.8	83.5	77	76.9	77.6	72.5	72.2	76	72.6	71.8	69.4	73.4	74.8	61.9	61.8	69.1	67.1	64.4	68.4	73.3	69.8

## Sheet: Fig. 4B
	Fig. 4B	Vhcl	GIP	GLP-1	MAR709
	Placebo-corrected weight loss	0	-0.04	-0.2	-0.32
		-0.01	-0.08	-0.2	-0.32
		0.05	-0.04	-0.16	-0.24
		0.06	0	-0.2	-0.26
		-0.02	-0.08	-0.21	-0.29
		0.01	-0.15	-0.23	-0.25
		-0.02	-0.15	-0.19	-0.19
		-0.06	-0.14	-0.18	-0.23

## Sheet: Fig. 4C
	Fig. 4C	Vhcl	GIP	GLP-1	MAR709
	food intake	8.7	7.1	4.7	6.05
		7.9	7.5		4.9
		7.4		4.1
		8.6	4.5	4.1	5.5
				excluded due to shredding of food

## Sheet: Fig. 4D
	Fig. 4D	Vhcl	GIP	GLP-1	MAR709
	delta Fat mass (%)	-17.04	-30.53	-55.32	-71.72
		-28.91	-33.87	-62.8	-74.76
		-7.45	-35.49	-60.49	-73.54
		-22.78	-19.07	-69.39	-68.65
		-25.36	-28.92	-57.35	-81.72
		-14.06	-42.51	-66.14	-59.82
		-23.38	-50.83	-54.07	-71.46
		-25.74	-45.8	-50.86	-79.53

## Sheet: Fig. 4E
	Fig. 4E	Vhcl	GIP	GLP-1	MAR709
	delta Lean mass (%)	-6.8	-2.97	-9.37	-16.2
		0.22	-1.05	-5.87	-11.01
		-2.94	-3.25	-6.65	-4.8
		1.86	-4.24	-7.39	-7.72
		-3.65	-6.5	-8.42	-8.44
		-5.71	-8.51	-9.1	-10.93
		-1.31	-4.8	-5.73	-4.05
		-6.92	-9.45	-6.1	-4.72

## Sheet: Fig. 4F
	Fig. 4F	Vhcl	GIP	GLP-1	MAR709
	blood glucose	160	116	104	66
		155	117	71	122
		130	120	109	88
		136	165	123	95
		152	117	94	89
		137	123	131	140
		145	141	96	103
		153	144	106	115

## Sheet: Fig 4G
	Fig. 4G	Vhcl	GIP	GLP-1	MAR709
	blood glucose	2.20561	1.08724	0.487245	1.20255
		1.66786	2.03418	0.382143	0.825
		3.48112	3.98622	2.15357	0.834184
		1.68418	2.51684	0.42398	0.746429
		2.12704	1.61786	0.728061	0.622959
		3.175	3.04745	0.518878	0.737245
		3.29031	2.71888	1.11276	1.02398
		3.4352	below detection	0.803571	0.613776
				outlier grubbs test

## Sheet: Fig. 4H
	Fig. 4H	Min	Vhcl								GIP								GLP-1								MAR709
	GTT	0	162	155	130	136	145	137	145	153	116	117	120	165	117	123	141	144	104	71	109	123	94	131	96	106	66	122	88	95	89	140	103	115
		15	441	459	429	348	265	249	413	410	426	472	358	460	295	403	354	384	268	277	337	335	274	296	325	223	223	97	291	282	258	216	241	285
		30	494	484	452	388	265	237	324	414	445	419	349	401	303	400	471	419	198	245	290	271	149	165	255	417	186	103	166	176	186	173	159	149
		60	443	416	451	298	175	202	245	264	336	340	239	364	222	288	357	285	167	191	157	149	133	130	143	292	152	98	124	118	123	150	125	143
		120	171	167	256	196	128	155	149	183	190	164	135	189	186	156	210	146	83	153	135	110	103	109	118	223	88	87	92	95	101	129	107	115
																												missinjected: excluded

## Sheet: Fig. 4I
	Fig. 4I	Vhcl	GIP	GLP-1	MAR709
	HOMA-IR	0.853379	0.30122	0.121026	0.189559
		0.617431	0.583001	0.064801	0.240387
		1.08084	1.57088	0.56064	0.175324
		0.547049	0.703297	0.124551	0.16936
		0.736617	0.475273	0.163453	0.132418
		1.03887	1.02625	0.162343	0.246512
		1.13947	0.935083	0.255134	0.251899
		1.25528		0.203436	0.16858

## Sheet: Fig. 4J
	Fig. 4J	Vhcl	GIP	GLP-1	MAR709
	TAG	459.75	389.5	278.25	298.75
		296	232	329.25	171
		277.25	330.5	353.5	326.75
		277.75	350.25	438	382.75
		304.25	323	334.75	255
		329.25	399.75	297	287
		329	319.75	341	292.25
		289	414.25	260	304

[truncated: 10 more sheets: Fig. 4K, Fig. 4L, Fig. 4M, Fig. 4N, Fig. 4O, Fig. 4P, Fig. 4Q, Fig 4R, Fig 4S, Fig. 4T]
