# Supplementary material for: Glucose-dependent insulinotropic polypeptide regulates body weight and food intake via GABAergic neurons in mice
Source: Nat Metab. 2023 Nov 9;5(12):2075–85. doi: 10.1038/s42255-023-00931-7 (PMC10730394; doi:10.1038/s42255-023-00931-7)
Supplement: Supplementary file 8 — Statistical Source Data for Extended Data Fig. 1. [file 42255_2023_931_MOESM8_ESM.xlsx]

## Sheet: Ext Data Fig. 1A
					Raw CT Values and qPCR specifications
	Extended Data Figure 1A	WT	KO			Gipr				Ppia
	GIPR Hypothalamus	1.42383	1.22658			CT #1	CT #2	CT mean		CT #1	CT #2	CT mean
		1.31562	1.11769		WT	27.8554	27.7718	27.8136		15.7579	15.6494	15.7036		amount of RNA converted to cDNA	1000 ng
		0.967823	0.72159		WT	27.8821	28.0544	27.9682		15.7745	15.4086	15.5915		cDNA dilution used for qPCR	01:10:00
		0.932398	1.45574		WT	28.3968	28.9529	28.6749		15.0974	15.1254	15.1114
		0.853048	1.46222		WT	28.7893	28.4438	28.6166		15.384	15.3852	15.3846
		0.752581	0.935112		WT	28.2951	28.2344	28.2647		15.3222	15.4078	15.365
		0.836664	0.766214		WT	28.3169	29.1206	28.7187		15.0494	15.4328	15.2411
		0.918042			WT	28.4704	28.6223	28.5463		15.3764	15.4222	15.3993
					WT	28.216	28.361	28.2885		15.4973	15.3826	15.4399
					KO	28.6013	27.9517	28.2765		15.636	15.6582	15.6471
		p-value	0.498042		KO	28.4743	28.1057	28.29		15.5434	15.5096	15.5265
					KO	28.299	28.5871	28.443		14.9387	15.1578	15.0482
					KO	27.9265	28.1935	28.06		15.3994	15.956	15.6777
					KO	28.0759	28.1791	28.1275		15.7273	15.7758	15.7516
					KO	28.254	28.4871	28.3706		15.3573	15.3421	15.3497
					KO	28.7449	28.8334	28.7892		15.4931	15.4687	15.4809

## Sheet: Ext Data Fig. 1B
	Extended Data Figure 1B	WT	KO		Raw CT Values and qPCR specifications
	GIPR Hindbrain	1.37	0.45			Gipr					Hprt
		0.83	1.27			CT #1	CT #2		CT mean		CT #1	CT #2		CT mean
		1.17	1.22		WT	26.7741	26.4647	26.6108	26.6165		17.6444	17.2554	17.6527	17.5175		amount of RNA converted to cDNA	570 ng
		0.64	0.81		WT	27.9934	27.7485	27.9888	27.9102		18.2023	18.0006	18.0858	18.0962		cDNA dilution used for qPCR	01:10:00
		0.6	0.94		WT	27.2094	27.2058	27.5605	27.3253		18.0999	17.9785	17.9064	17.9949
		1.14	1.02		WT	28.0711	27.9614	28.6279	28.2201		17.6761	18.1123	18.1861	17.9915
		1.11	1		WT	27.8426	27.8353	28.3678	28.0152		17.7223	17.6505	17.7554	17.7094
		1.15	0.7		WT	27.1827	27.1223	26.7675	27.0242		17.5987	17.661	17.6921	17.6506
					WT	26.9475	26.9335	27.3397	27.0736		17.6537	17.5535	17.7848	17.664
					WT	26.755	26.901	27.0877	26.9146		17.5454	17.4742	17.6686	17.5627
		p-value	0.592312		KO	28.5285	28.3004	28.1855	28.3381		17.4038	17.7608	17.6927	17.6191
					KO	27.1625	27.0793	26.9551	27.0656		17.8283	17.899	17.8504	17.8592
					KO	27.0765	26.7282	26.6767	26.8271		17.3175	17.5055	17.8328	17.5519
					KO	27.429	27.4323	27.7565	27.5393		17.6529	17.2624	18.1195	17.6783
					KO	27.2512	27.5631	27.6274	27.4806		17.7264	17.6889	18.0729	17.8294
					KO	27.2257	26.9444	27.1602	27.1101		17.5431	17.5939	17.6274	17.5881
					KO	27.3979	26.9393	27.2416	27.1929		17.6187	17.5695	17.6948	17.6277
					KO	27.4735	27.7395	27.9385	27.7172		17.5395	17.4463	17.9522	17.646

## Sheet: Ext Data Fig. 1C
					Raw CT Values and qPCR specifications
	Extended Data Figure 1C	WT	KO			Gipr				Ppia
	GIPR Pancreas	no amplification	0.671076			CT #1	CT #2	CT mean		CT #1	CT #2	CT mean
		0.753734	0.840832		WT	Undetermined	Undetermined	no amplification		29.8475	29.6531	29.7503		amount of RNA converted to cDNA	500 ng
		1.61122	1.3746		WT	33.8491	32.6672	33.2581		29.5979	29.3674	29.4826		cDNA dilution used for qPCR	01:10:00
		1.03231	1.39782		WT	33.6382	33.9004	33.7693		30.8591	31.3207	31.0899
		0.797428	no amplification		WT	32.9272	32.7273	32.8273		29.9283	29.0827	29.5055
		1.01324	0.672907		WT	33.7734	Undetermined	33.7734		30.1302	30.0282	30.0792
		0.624963	7.09001		WT	32.5669	31.7366	32.1517		28.7525	28.8537	28.8031
		1.16711			WT	33.0565	32.5307	32.7936		28.6256	28.87	28.7478
					WT	33.1678	33.3263	33.247		30.2766	29.9282	30.1024
			outlier		KO	33.165	33.3912	33.2781		28.4857	30.1843	29.335
					KO	33.1875	33.5801	33.3838		29.1	30.4321	29.766
					KO	33.2941	33.6452	33.4697		30.4583	30.6638	30.561
					KO	32.1013	31.5841	31.8427		28.9647	28.9518	28.9582
					KO	Undetermined	Undetermined	no amplification		29.9646	30.7685	30.3665
					KO	34.3202	33.4746	33.8974		28.5018	29.4147	28.9582
					KO	32.2969	32.0845	32.1907		31.4466	31.8512	31.6489

## Sheet: Ext Data Fig. 1D
					Raw CT Values and qPCR specifications
	Extended Data Figure 1D	WT	KO			Gipr					Ppia
	GIPR isolated islets	0.9154	1.0231			CT #1	CT #2	CT #3	CT mean		CT #1	CT #2	CT #3	CT mean
		0.7359	0.6641		WT	25.0869	25.3058	25.4153	25.2693		21.0116	20.9592	20.9622	20.9776		amount of RNA converted to cDNA	200 ng
		0.9513	1.3282		WT	24.7798	24.7878	24.9672	24.8449		20.277	20.2621	20.1776	20.2389		cDNA dilution used for qPCR	01:05:00
		1.5256	0.4846		WT	24.8514	24.9792	25.0459	24.9589		20.7091	20.6928	20.7402	20.714
		0.8974	0.3949		WT	23.2412	23.2578	23.432	23.3103		19.7463	19.7502	19.7514	19.7493
		1.1667			WT	24.6242	24.763	24.908	24.7651		20.4606	20.3916	20.4748	20.4423
		0.8077			WT	23.6139	23.6156	23.838	23.6892		19.7602	19.7501	19.735	19.7484
					WT	25.0596	25.0818	25.3011	25.1475		20.6563	20.6355	20.6834	20.6584
		p-value	0.26883		KO	23.895	23.9331	24.1419	23.99		19.8764	19.784	19.9015	19.854
					KO	24.5587	24.5896	24.8573	24.6685		19.9193	19.8953	19.8817	19.8987
					KO	23.4836	23.2849	23.5414	23.4366		19.659	19.6465	19.7244	19.6766
					KO	26.124	26.0062	26.2351	26.1218		20.859	20.9074	20.9008	20.8891
					KO	26.963	26.6393	27.2114	26.9379		21.4326	21.349	21.4067	21.3961
									24.5693					20.3613
									0.758298					0.476839
									0.28661					0.180228
									25.031					20.3429
									1.46485					0.756274
									0.655101					0.338216

## Sheet: Ext Data Fig. 1E
					Raw CT Values and qPCR specifications
	Extended Data Figure 1E	WT	KO			Gipr				Ppia
	GIPR eWAT	no amplification	0.771961			CT #1	CT #2	CT mean		CT #1	CT #2	CT mean
		0.560771	0.760445		WT	Undetermined	Undetermined	no amplification		25.0643	24.8856	24.9749		amount of RNA converted to cDNA	1000 ng
			0.908432		WT	33.0496	32.9979	33.0238		24.6967	24.9013	24.799		cDNA dilution used for qPCR	01:10:00
		0.798893	1.01158		WT	28.8575	28.4524	28.6549		24.6112	24.7187	24.6649
		1.58227	1.03384		WT	31.48	33.3513	32.4156		24.5932	24.8098	24.7015
		1.45923	0.658558		WT	31.755	31.9847	31.8698		25.0547	25.2286	25.1416
		1.0311	1.39036		WT	32.5734	32.9575	32.7654		25.8654	25.9754	25.9204
		0.567734			WT	31.8625	31.2967	31.5796		24.4746	23.9926	24.2336
					WT	32.0981	31.2389	31.6685		23.3746	23.5485	23.4616
					KO	31.5314	31.6499	31.5906		23.6631	23.991	23.827
		CT outlier grubbs test			KO	31.4256	31.7198	31.5727		23.6389	23.936	23.7874
					KO	31.3122	32.9896	32.1509		24.3784	24.8659	24.6221
					KO	29.8995	30.0795	29.9895		22.4406	22.7912	22.6159
					KO	32.0744	Undetermined	32.0744		24.6728	24.7915	24.7322
					KO	31.0958	32.4426	31.7692		23.6979	23.8548	23.7764
					KO	31.5384	30.6828	31.1106		24.0318	24.36	24.1959

## Sheet: Ext Data Fig. 1F
					Raw CT Values and qPCR specifications
	Extended Data Figure 1F	WT	KO			Gipr					Hprt
	GIPR Sciatic nerve	2.39392	1.04767			CT #1	CT #2	CT #3	CT mean		CT #1	CT #2	CT #3	CT mean
		0.78994	0.35621		WT	34.7403	32.9253	32.7403	32.8328		24.0422	23.9768	24.1498	24.0563		amount of RNA converted to cDNA	300 ng
		1.76323	0.56888		WT	33.2823	32.838	32.2472	32.7892		22.3909	22.2667	22.4019	22.3532		cDNA dilution used for qPCR	01:10:00
		0.6967	0.43897		WT	33.2489	33.0805	32.5344	32.9546		23.8094	23.6239	23.6855	23.7062
		0.44526	0.84547		WT	33.3661	34.6984	Undetermined	34.0322		23.3367	23.2285	23.4201	23.3284
		1.2352	1.14091		WT	32.9884	34.4449	33.7218	33.7184		22.4458	22.3729	22.3721	22.397
		0.44212	0.58355		WT	33.0236	33.5508	35.6174	33.2872		23.7272	23.45	23.4284	23.5352
		0.23363			WT	33.3953	34.0356	33.6905	33.7071		22.5032	22.4114	22.5041	22.4729
					WT	33.7758	34.6613	29.4312	34.2185		22.0002	21.8682	22.1987	22.0224
					KO	31.5327	33.876	31.8415	31.6871		21.69	21.6966	21.7543	21.7136
					KO	33.9109	44.4249	33.503	33.707		22.2256	22.0902	22.1925	22.1695
					KO	33.6873	32.5907	41.6571	33.139		22.2175	22.1604	22.1898	22.1892
					KO	33.0417	32.3003	33.1318	32.8246		21.6273	21.5606	21.4754	21.5544
					KO	34.2013	33.0037	33.1961	33.0999		23.2133	23.2226	23.2842	23.24
					KO	32.6229	33.3268	33.2619	33.2944		23.468	23.4055	23.4798	23.4511
					KO	32.7966	33.334	32.7827	32.9711		22.0782	22.126	22.2131	22.1391
						outlier or obvious pipetting error

## Sheet: Ext Data Fig. 1G
					Raw CT Values and qPCR specifications
	Extended Data Figure 1G	WT	KO			Gipr					Hprt
	GIPR DRG	7.35386	1.2172			CT #1	CT #2	CT #3	CT mean		CT #1	CT #2	CT #3	CT mean
		1.07966	0.9208		WT	34.2064	33.4477	33.6568	33.7703		21.2351	21.1088	21.4952	21.2797		amount of RNA converted to cDNA	700 ng
		1.05698	0.41339		WT	34.7302	34.3365	31.9273	34.5334		19.2042	19.3112	19.371	19.2955		cDNA dilution used for qPCR	01:10:00
		1.22047	0.17197		WT	32.6277	33.2625	38.8289	32.9451		17.6513	17.5673	17.7473	17.6553
		0.38006	0.90514		WT	32.2785	31.9917	33.0044	32.4249		17.1769	17.3943	17.3821	17.3178
		0.98504	0.39784		WT	34.8628	34.089	33.9502	34.3006		17.3962	17.5451	17.612	17.5177
		undetermined	undetermined		WT	32.924	33.0587	33.0878	33.0235		17.7161	17.5321	17.7462	17.6648
		1.27779	0.97682		WT	32.7124	41.3696	Undetermined	Undetermined		17.4608	17.6002	17.6551	17.572
					WT	38.6609	32.8457	33.257	33.0513		17.9114	17.8081	18.4462	18.0552
					KO	32.0772	34.959	32.5726	32.3249		17.1862	17.2343	17.3361	17.2522
					KO	32.3458	33.4805	38.3039	32.9131		17.2988	17.3212	17.4305	17.3502
					KO	34.6219	35.1216	33.405	34.3828		17.5075	17.6622	17.588	17.5859
					KO	35.5262	32.4099	35.3131	35.4196		17.3837	17.5554	17.6834	17.5408
					KO	32.1295	34.5284	33.2605	33.3062		17.5021	17.4238	17.6234	17.5164
					KO	32.4029	34.6049	34.5844	34.5946		17.7891	17.9121	18.088	17.9298
					KO	40.1481	39.4905	33.2872	Undetermined		17.6829	17.7151	17.8841	17.7607
					KO	32.9507	33.8109	32.6215	33.1277		17.6988	17.6746	17.6592	17.6776
						outlier or obvious pipetting error

## Sheet: Ext Data Fig. 1H
					Raw CT Values and qPCR specifications
	Extended Data Figure 1H	WT	KO			Gipr					Hprt
	GIPR Trigeminal ganglia	2.1074	0.57704			CT #1	CT #2	CT #3	CT mean		CT #1	CT #2	CT #3	CT mean
		0.56329	0.70747		WT	27.2485	27.4364	27.3322	27.339		17.7996	17.6387	18.1509	17.8631		amount of RNA converted to cDNA	1000 ng
		0.95101	0.26721		WT	28.5163	28.9335	28.7997	28.7498		17.2382	17.522	17.3252	17.3618		cDNA dilution used for qPCR	01:10:00
		1.38021	0.7826		WT	27.9054	28.2188	28.3189	28.1477		17.778	17.3966	17.3703	17.5149
		0.66123	0.48627		WT	27.4305	27.4045	27.327	27.3873		17.3455	17.2637	17.2974	17.3022
		0.80482	0.54824		WT	28.5185	28.3909	28.7251	28.5448		17.3713	15.4106	17.4132	17.3922
		0.53204	0.39579		WT	28.7938	28.7865	28.8694	28.8166		17.7717	17.9006	18.1882	17.9535
		30.1457	0.61236		WT	28.8278	29.168	29.1338	29.0432		17.5487	17.5328	17.6441	17.5752
					WT	31.9779	undetermined	32.488	32.2329		26.3678	26.5626	26.7948	26.575
		outlier grubbs test			KO	28.7198	28.7163	29.2755	28.9039		17.3321	17.3253	17.9579	17.5384
					KO	28.4601	28.8483	28.7327	28.6804		17.4992	17.813	17.5551	17.6224
					KO	30.7354	31.5619	31.6046	31.3006		18.503	19.0205	18.8433	18.7889
					KO	28.572	28.4103	28.7122	28.5648		17.4746	17.4152	18.0799	17.6566
					KO	29.3312	28.6432	29.4447	29.1397		17.4983	17.4109	17.6052	17.5048
					KO	28.5337	29.2772	28.8054	28.8721		17.3267	17.4273	17.5175	17.4238
					KO	29.3511	29.7108	29.8454	29.6358		17.704	17.6868	17.8108	17.7338
					KO	29.0946	28.8648	29.1274	29.0289		17.784	17.6827	17.8349	17.7672
						outlier or obvious pipetting error

## Sheet: Ext Data Fig. 1I
					Raw CT Values and qPCR specifications
	Extended Data Figure 1I	WT	KO			Gipr					Gapdh
	GIPR Duodenum	0.93847	0.66178			CT #1	CT #2	CT #3	CT mean		CT #1	CT #2	CT #3	CT mean
		1.02689	4.22025		WT	33.1189	31.8741	32.4511	32.4814		21.2351	21.1088	21.4952	21.2797		amount of RNA converted to cDNA	1000 ng
		1.17522	1.71292		WT	32.8001	32.5442	31.968	32.4374		19.2042	19.3112	19.371	19.2955		cDNA dilution used for qPCR	01:10:00
		1.07253	14.3123		WT	31.8948	32.4895	31.9516	32.112		17.6513	17.5673	17.7473	17.6553
		0.52914	1.1467		WT	32.1192	31.0876	31.5311	31.5793		17.1769	17.3943	17.3821	17.3178
		1.60167	3.16198		WT	32.8803	33.5177	33.6895	33.3625		17.3962	17.5451	17.612	17.5177
		0.65607	2.02954		WT	33.063	32.4681	32.867	32.7994		17.7161	17.5321	17.7462	17.6648
		undetermined	1.76284		WT	32.7858	33.7202	33.3445	33.2835		17.4608	17.6002	17.6551	17.572
					WT	undetermined	undetermined	undetermined			17.9114	17.8081	18.4462	18.0552
		outlier grubbs test			KO	32.638	32.0033	32.6007	32.414		17.1862	17.2343	17.3361	17.2522
					KO	29.6495	29.5517	29.2055	29.4689		17.2988	17.3212	17.4305	17.3502
		p-value	0.0403		KO	31.3903	31.8554	31.7828	31.6762		17.5075	17.6622	17.588	17.5859
					KO	30.1504	29.8857	30.4312	30.1558		17.3837	17.5554	17.6834	17.5408
					KO	30.814	31.119	30.0508	30.6613		17.5021	17.4238	17.6234	17.5164
					KO	30.9238	30.1553	30.8118	30.6303		17.7891	17.9121	18.088	17.9298
					KO	30.9642	31.5002	31.9396	31.468		17.6829	17.7151	17.8841	17.7607
					KO	30.0749	30.8701	30.6249	30.5233		17.6988	17.6746	17.6592	17.6776

## Sheet: Ext Data Fig. 1J
					Raw CT Values and qPCR specifications
	Extended Data Figure 1J	WT	KO			Gipr					Tbp
	GIPR jejunum	1.04779	0.41526			CT #1	CT #2	CT #3	CT mean		CT #1	CT #2	CT #3	CT mean
		0.79166	1.16035		WT	28.2836	28.3678	28.3874	28.3463		23.4515	23.3998	23.5128	23.4547		amount of RNA converted to cDNA	1000 ng
		1.05609	0.54315		WT	28.7529	28.9017	28.6944	28.783		23.4594	23.3775	23.6185	23.4851		cDNA dilution used for qPCR	01:10:00
		0.9134	0.70288		WT	28.5614	28.3824	28.8505	28.5981		23.689	23.7203	23.7083	23.7059
		1.00452	0.7709		WT	28.505	28.6124	28.7619	28.6264		23.5137	23.55	23.5373	23.5337
		0.85747	0.86257		WT	28.3408	28.4726	28.8786	28.564		23.5909	23.6157	23.5774	23.5947
		1.24059	0.91788		WT	28.5924	28.7797	28.9034	28.7585		23.5989	23.5634	23.5559	23.5727
		1.08848	1.18715		WT	28.9019	28.5106	28.8159	28.7428		24.06	24.0191	24.1778	24.0856
					WT	28.5001	28.5706	28.8562	28.6423		23.7556	23.7745	23.865	23.7984
					KO	29.6898	30.1113	30.1435	29.9815		23.7046	23.7803	23.7357	23.7402
					KO	28.5665	28.4271	28.6802	28.558		23.8145	23.7765	23.8408	23.8106
		p-value	0.119828		KO	29.5023	29.817	30.174	29.8311		23.9991	23.9189	23.9814	23.9665
					KO	29.3803	29.3814	29.5315	29.4311		23.9611	23.9265	23.9997	23.9624
					KO	29.8152	29.8969	29.4529	29.7217		24.3917	24.3803	24.3525	24.3748
					KO	28.6859	28.5612	28.6412	28.6295		23.429	23.4478	23.4942	23.457
					KO	28.7713	28.5953	28.9942	28.787		23.6508	23.6814	23.7557	23.6959
					KO	29.9748	29.8889	29.6524	29.8387		25.1257	24.9833	25.2552	25.1214

[truncated: 8 more sheets: Ext Data Fig. 1K, Ext Data Fig. 1L, Ext Data Fig. 1N, Ext Data Fig. 1O, Ext Data Fig. 1P, Ext Data Fig. 1Q, Ext Data Fig. 1R, Ext Data Fig. 1S]
