# Supplementary material for: Glucose-dependent insulinotropic polypeptide regulates body weight and food intake via GABAergic neurons in mice
Source: Nat Metab. 2023 Nov 9;5(12):2075–85. doi: 10.1038/s42255-023-00931-7 (PMC10730394; doi:10.1038/s42255-023-00931-7)
Supplement: Supplementary file 9 — Statistical Source Data for Extended Data Fig. 2. [file 42255_2023_931_MOESM9_ESM.xlsx]

## Sheet: Ext Data Fig. 2A
	Extended Data Figure 2A	WT	KO
	GLP-1 total (pg/ml)	4.79412	4.88139
		5.02577	4.42141
		4.83686	4.66464
		5.04281	4.70139
		4.61844	4.60739
		4.97585	4.67669
		4.68894	5.07749
		5.38366
	p-value	0.109569

## Sheet: Ext Data Fig. 2B
	Extended Data Figure 2B	WT	KO
	GIP total (pg/ml)	133.548	49.1936
		61.371	35.7258
		78.3871	48.9516
		58.871	55.2419
		119.355	116.048
		132.903	126.29
		44.1936	166.532
		85.0807
	p-value	0.866971

## Sheet: Ext Data Fig. 2C
	Extended Data Figure 2C	WT	KO
	Leptin	80.8511	19.4506
		72.9851	53.1872
		78.4372	63.0728
		73.4054	72.4091
		75.8464	62.8783
		73.3528	70.6436
		17.3226	Not enough plasma
		78.4916
		outlier grubbs test
		p-value	0.0255376
		Extended Data Figure 2B

## Sheet: Ext Data Fig2E
	Extended Data Figure 2E	WT	KO
	Liver Steatosis	3	0
		2	0
		3	0
		3	0
		2	0
		0	2
		2	2
		0
		p-value	0.0140302

## Sheet: Ext Data Fig. 2F
	Extended Data Figure 2F	WT	KO
	Adipocyte size	5603	2833
		5042	2361
		4132	3892
		4492	2921
		4976	3873
		2104	3943
		5698	2721
		5092
		outlier grubbs test
		p-value	0.00014726

## Sheet: Ext Data Fig. 2G
	Extended Data Figure 2G	WT	KO
	POMC	1.00163	0.834602
		0.920718	1.26746
		0.394225	0.601262
		0.763968	0.911095
		1.07972	0.997296
		0.689939	0.807048
		0.986536	0.882306
		2.16326
		outlier grubbs test
		p-value	0.584557

## Sheet: Ext Data Fig. 2H
	Extended Data Figure 2H	WT	KO
	Cart	1.24946	0.991658
		1.20274	1.85164
		0.276146	0.728607
		0.857091	0.830455
		0.938895	0.994488
		0.904802	0.893528
		1.00468	1.20246
		1.56618
		p-value	0.722498

## Sheet: Ext Data Fig. 2I
	Extended Data Figure 2I	WT	KO
	Npy	1.36569	0.892618
		1.13038	1.11184
		0.750506	0.788312
		1.0912	0.832106
		0.941821	0.717808
		0.788087	0.963252
		0.89993	1.17918
		1.03239
		p-value	0.459995

## Sheet: Ext Data Fig. 2J
	Extended Data Figure 2J	WT	KO
	Agrp	1.28562	1.01952
		1.10766	1.56335
		0.416663	0.892405
		1.48291	1.08608
		1.15915	1.09284
		0.818284	1.00568
		0.899596	1.78842
		0.830117
		p-value	0.249755

## Sheet: Ext Data Fig. 2K
	Extended Data Figure 2K	WT	KO
	Sst	0.956786	1.21109
		1.09542	1.16792
		0.925056	0.981897
		1.06012	0.847476
		0.887021	0.93111
		1.14111	1.4494
		1.09446	0.805278
		0.840016
		p-value	0.548832

[truncated: 9 more sheets: Ext Data Fig. 2L, Ext Data Fig. 2M, Ext Data Fig. 2N, Ext Data Fig. 2O, Ext Data Fig. 2P, Ext Data Fig. 2Q, Ext Data Fig. 2R, Ext Data Fig. 2S, Ext Data Fig. 2T]
