# Supplementary material for: Glucose-dependent insulinotropic polypeptide regulates body weight and food intake via GABAergic neurons in mice
Source: Nat Metab. 2023 Nov 9;5(12):2075–85. doi: 10.1038/s42255-023-00931-7 (PMC10730394; doi:10.1038/s42255-023-00931-7)
Supplement: Supplementary file 10 — Statistical Source Data for Extended Data Fig. 3. [file 42255_2023_931_MOESM10_ESM.xlsx]

## Sheet: Ext Data Fig. 3A
	Extended Data Figure 3A	age (wks)	WT										KO
	Body weight (g)	9	17.2	17.2	18.7	18.9	16.8	18.4	16.8	19.6	16.5	17.2	18.5	19.3	17.1	18.6	19.8	19.8
		10	17.7	16.9	18.6	18.8	16.2	19.1	17.7	20.5	18	17.5	18.9	19	17.1	19.1	20	19.5
		11	18.5	18.1	18.5	20.3	17.2	20	18.9	20.8	18.2	18.2	19.8	19.8	17.1	19.4	20.7	19.5
		12	19	18	19.6	20.8	17.7	21.1	19.5	21.3	19.4	18.4	20.5	20.4	18	20	21.8	20
		13	19.7	18.4	21.2	21.6	18.3	22.8	20.1	22.5	20.3	20.1	21.2	20.2	18.9	20.3	22.3	20.4
		14	21.3	19.9	21.3	21	17.9	22.5	20.8	23.7	21	20.5	22	22.3	18.9	21.6	23.5	21.7
		15	21.2	19.5	21	21	18.3	23.7	21.1	24.2	21.1	21	22.2	21.6	19	20.4	23	21.1
		16	22.8	20	21.5	21.6	18.3	25	20.9	25.1	21.7	20.8	22.2	21.8	18.9	21.3	24.2	22.2
		17	22.7	20.9	22.5	23.1	18.8	26.1	21.6	25.9	21.8	21.6	22.4	21.6	18.8	21.1	24.1	22.5
		18	24.4	21.1	22.1	23.5	19.1	27.4	23.4	26.8	22.5	21.7	23.8	23.1	18.8	21.4	25.2	24.1
		19	24.7	22	22.8	23.9	18.9	28.1	24.7	28.1	23	22.1	23.9	23.9	19.3	21.6	26.1	25
		20	26.2	23	24.1	25.5	19.5	29	26.5	29.5	23.3	23.8	25.6	25.9	19.9	22.1	28	28.2
		21	27.9	24.5	24.2	26	19.6	29.9	27.8	30.9	23.9	23.1	26.4	26.8	20.7	24.2	28.1	26.5
		22	28.4	25.7	26.1	28.6	20.3	30.3	29.9	31.9	25.8	23.2	27.7	27.8	20.8	23.2	28.8	26.6
		23	29.5	26.6	27.4	30.8	20.3	31.1	30.5	33.2	24.3	24.7	28.7	28.5	20.8	23.9	29.3	28.1
		24	30.8	28.6	28.2	32.3	21	32.5	31.3	33.7	26	26.4	30.1	30.6	21.8	24.8	29.5	30.4
		25	31.6	28.3	29.3	32.4	21.5	34.4	32.4	34	26.3	27.2	31.5	29.5	22.1	24.8	30.6	31.5
		26	32.7	28.4	30	33.4	22	33.8	32.8	34.7	26.3	28.4	30.1	30.3	22	24.5	31.3	32.2
		27	33.8	30.7	30.8	34.3	21.5	32.5	33.2	35.1	26.7	28.3	29.2	31.2	21.7	24.7	31	33.1
		28	33.8	29	32.1	35.3	21.8	34.5	32.4	35.2	27	29.2	30.9	31.5	21.3	23.8	31.2	33.8
		29	34.6	29.2	32.6	36.1	22.5	34.7	33.6	36.2	28.4	29.8	31.6	33.1	21.7	24.9	31.7	34.4
		30	34	30	36.5	32.8	22.1	35.2	33.9	36.4	29.1	30.7	32.8	32.3	21.9	24.5	32.7	35.2
		31	35.5	29.9	32.9	37.6	21.9	35.2	33.5	36.2	29.6	32.7	32.6	33	22	24.1	33	35.8
		32	35.1	30.3	32.6	37.3	22.4	36	34	37.1	31.2	31.1	33.1	33.5	22	25.2	32.8	36.9
		33	34.7	29.7	33.4	37.9	22.3	36.5	35.7	38	30.6	31.6	34.3	34.7	22.8	25.2	34	35.9
		34	35.5	30.7	34	38.7	23.3	35.3	36.4	38.9	29.9	33.3	35.6	35.5	22.8	26.1	34.1	36.5
		35	37.4	31.8	34.6	39.7	23	36.2	37.2	40.1	30.6	33.7	34.6	36.3	22.6	26.7	35.1	36.7
		36	37	32	34.5	39.7	24	36.7	36.8	40	31.6	34.7	35.6	36.5	22.5	26.4	35.3	36.4
		37	36.7	32.4	34.5	39.4	24.4	37.6	37.4	40.8	32.5	35.8	36.9	37.3	23.2	26.4	35.3	36.5
		38	37.7	33.1	35.1	40.3	25.5	38.5	37.4	40.4	31.8	36.3	37.5	35.5	24	27.4	34.7	37
		39	38.8	34.4	36.4	41.1	26.1	36.8	37.9	40.3	33	37.3	37.3	37.2	24.2	28.6	35	37.3
		40	39.3	35.4	37.9	41.7	26	36.8	39	41.4	33.5	37.7	34.6	38.6	24.6	29	35.9	38.1

## Sheet: Ext Data Fig. 3B
	Extended Data Figure 3B	WT	KO
	Fat mass (g)	18.49	13.52
		19.94	12.97
		6.87	15.9
		14.91	6.58
		17.89	8.36
		13.57	17.52
		17.23
		16.95
		12.29
		16.88
		p-value	0.16174

## Sheet: Ext Data Fig. 3C
	Extended Data Figure 3B	WT	KO
	Lean mass (g)	19.68	20.53
		21.31	20.73
		17.92	20.06
		20.48	18.16
		19.68	19
		19.08	20.37
		19.99
		21.43
		19.74
		19.71
		p-value	0.861305

## Sheet: Ext Data Fig. 3D
	Extended Data Figure 3D	Time (hrs)	WT										KO
	cumul. food intake (g)	0	0	0	0	0	0	0	0	0	0	0	0	0	0	0	0	0
		1	0	0	0	0	0	0	0	0	0	0	0	0	0	0	0	0
		2	0	0	0.18	0.05	0.12	0.09	0.07	0.09	0.07	0.01	1.04	0.04	0	0.1	0.1	0
		3	0	0	0.18	0.07	0.12	0.1	0.18	0.2	0.12	0.17	1.04	0.04	0.04	0.29	0.14	0.17
		4	0.07	0.05	0.28	0.1	0.24	0.34	0.23	0.26	0.34	0.18	1.12	0.04	0.19	0.08	0.2	0.14
		5	0.09	0.17	0.41	0.19	0.25	0.41	0.38	0.31	0.51	0.31	1.25	0.12	0.22	0.4	0.29	0.22
		6	0.24	0.33	0.47	0.25	0.42	0.54	0.49	0.49	0.73	0.35	1.4	0.25	0.43	0.16	0.41	0.47
		7	0.36	0.63	0.49	0.34	0.42	0.84	0.62	0.51	0.88	0.71	1.57	0.45	0.6	0.35	0.8	0.61
		8	0.43	0.75	0.64	0.42	0.48	0.85	0.81	0.57	0.89	0.72	1.77	0.57	0.75	0.67	0.47	0.84
		9	0.49	0.81	0.72	0.56	0.55	0.87	0.84	0.6	0.89	0.96	1.83	0.77	1.12	0.74	0.47	1.01
		10	0.6	0.83	0.86	0.72	0.55	0.96	0.88	0.75	1.1	1.08	1.85	0.83	1.28	0.77	0.48	1.26
		11	0.66	0.99	0.94	0.83	0.68	1.09	1	0.85	1.35	1.13	1.95	1.4	1.37	0.78	0.52	1.58
		12	0.66	1.18	1.07	0.95	0.8	1.24	1.14	0.98	1.51	1.28	1.07	0.95	1.47	0.6	0.59	1.83
		13	0.76	1.2	1.21	1.08	0.83	1.24	1.3	1.02	1.51	1.47	1.11	1.07	1.41	0.87	0.62	1.92
		14	0.83	1.38	1.23	1.12	0.93	1.42	1.36	1.03	1.75	1.54	1.11	1.11	1.41	0.7	0.63	2.12
		15	0.91	1.62	1.46	1.12	1.12	1.61	1.39	1.15	1.8	1.59	1.17	1.11	1.43	0.7	0.74	2.28
		16	0.92	1.69	1.48	1.21	1.12	1.66	1.49	1.32	2.36	1.59	1.32	1.17	1.52	0.7	0.74	2.34
		17	1.01	1.69	1.48	1.3	1.14	1.8	1.57	1.39	2.36	1.64	1.32	1.32	1.56	1.25	0.74	2.44
		18	1.01	1.85	1.67	1.3	1.14	1.85	1.62	1.42	2.36	1.73	1.32	1.32	1.59	1.41	2.5	2.44
		19	1.01	1.85	1.67	1.3	1.14	1.9	1.67	1.43	2.5	1.73	1.38	1.32	1.65	1.53	0.96	2.51
		20	1.01	1.85	1.73	1.37	1.24	1.95	1.73	1.54	2.72	1.73	1.39	1.38	1.65	1.57	0.97	2.52
		21	1.03	1.93	1.87	1.46	1.26	1.98	1.73	1.59	2.75	1.8	1.39	1.7	1.65	1.57	0.97	2.57
		22	1.04	2.03	1.87	1.46	1.31	1.98	1.76	1.62	2.77	1.8	1.39	1.7	1.72	1.58	1.01	2.57
		23	1.05	2.13	1.89	1.54	1.31	2.05	1.82	1.69	2.86	1.89	1.39	1.72	1.74	1.17	2.7	1.93
		24	1.05	2.23	2.08	1.63	1.34	2.12	1.82	1.74	2.92	1.89	1.4	1.72	1.8	1.2	2.77	1.93
		25	1.09	2.23	2.08	1.63	1.45	2.2	1.86	1.74	2.98	1.89	1.4	1.72	1.9	1.22	2.77	2.2
		26	1.09	2.23	2.18	1.78	1.45	2.3	1.89	1.9	3.02	2.01	1.43	1.72	1.92	1.22	2.81	2.2
		27	1.09	2.33	2.18	1.93	1.48	2.4	2.01	1.94	3.22	2.01	1.43	1.72	1.92	1.38	2.81	2.26
		28	1.13	2.34	2.32	2.02	1.57	2.43	2.09	1.98	3.26	2.16	1.52	1.78	2.15	1.45	2.99	2.27
		29	1.21	2.5	2.38	2.06	1.68	2.49	2.18	2.36	3.37	2.21	1.56	1.91	2.17	1.56	3.14	2.42
		30	1.38	2.65	2.48	2.17	1.69	2.75	2.35	2.39	3.47	2.47	1.72	2.05	2.29	1.63	3.37	2.57
		31	1.38	2.83	2.55	2.42	1.85	2.81	2.58	2.62	4.05	2.55	1.81	2.19	2.51	1.75	3.62	2.78
		32	1.39	2.97	2.68	2.49	1.88	2.98	2.7	2.62	4.2	2.66	1.96	2.33	2.81	1.84	3.8	2.89
		33	1.39	2.97	2.78	2.6	1.9	3.39	2.79	2.73	4.26	2.84	2.14	2.64	3.26	1.84	4.02	2.95
		34	1.4	3.24	2.94	2.7	2.02	3.71	2.92	2.75	4.39	2.86	2.21	2.95	3.69	1.86	4.15	3.05
		35	1.47	3.3	3.21	2.87	2.18	3.79	3.04	2.84	4.41	3.18	2.49	2.98	3.69	1.86	4.29	3.2
		36	1.5	3.7	3.49	3.11	2.3	4.11	3.08	2.95	4.41	3.36	2.5	3.2	3.76	1.98	4.4	3.26
		37	1.52	3.71	3.73	3.11	2.31	4.14	3.08	3.06	4.43	3.5	2.5	3.2	4.08	2.13	4.42	3.31
		38	1.52	3.71	3.81	3.17	2.36	4.28	3.32	3.28	4.53	3.55	2.7	3.21	4.13	2.13	4.42	3.42
		39	1.52	3.85	3.98	3.28	2.49	4.55	3.33	3.37	4.56	3.55	2.79	3.21	4.18	2.19	4.44	3.52
		40	1.59	4.07	4.1	3.29	2.54	4.66	3.6	3.47	4.56	3.78	2.79	3.37	4.57	2.22	4.53	3.6
		41	1.59	4.08	4.12	3.42	2.57	4.67	3.64	3.48	4.59	4.06	2.8	3.43	4.61	2.26	4.61	3.7
		42	1.59	4.08	4.16	3.42	2.57	4.67	3.7	3.54	4.6	4.06	2.81	3.44	4.61	2.26	4.61	3.7
		43	1.59	4.09	4.16	3.42	2.57	4.67	3.7	3.54	4.6	4.06	2.81	3.44	4.61	2.27	4.61	3.74
		44	1.59	4.09	4.16	3.42	2.65	4.81	3.74	3.62	4.6	4.12	2.81	3.46	4.61	2.31	4.61	3.74
		45	1.59	4.09	4.23	3.44	2.65	4.83	3.79	3.65	4.6	4.2	2.81	3.46	4.61	2.31	4.61	3.74
		46	1.59	4.09	4.23	3.44	2.75	4.83	3.86	3.71	4.6	4.2	2.81	3.46	4.61	2.34	4.61	3.78
		47	1.59	4.15	4.28	3.47	2.75	4.97	3.87	3.78	4.61	4.2	2.86	3.46	4.61	2.34	4.61	3.78
		48	1.63	4.2	4.51	3.54	2.85	5.07	3.99	3.84	4.62	4.21	2.87	3.46	4.61	2.37	4.64	3.79
		49	1.63	4.21	4.51	3.64	2.87	5.07	4.02	3.84	4.62	4.28	2.87	3.46	4.61	2.39	4.64	3.84
		50	1.65	4.29	4.51	3.72	2.96	5.16	4.05	3.96	4.65	4.28	2.87	3.46	4.61	2.4	4.65	3.84
		51	1.7	4.3	4.72	3.81	3.08	5.24	4.18	4.11	4.65	4.37	2.87	3.46	4.76	2.4	4.7	3.84
		52	1.7	4.38	4.73	3.95	3.08	5.38	4.28	4.18	4.69	4.5	2.87	3.46	4.81	2.4	4.77	3.97
		53	1.74	4.48	4.76	4	3.12	5.48	4.42	4.34	4.82	4.7	2.88	3.46	4.95	2.4	4.87	4.03
		54	1.77	4.75	4.91	4.14	3.25	5.65	4.65	4.53	4.88	4.7	2.98	3.5	5.03	2.41	4.93	4.25
		55	1.85	4.94	4.99	4.24	3.32	5.73	4.91	4.56	4.99	5.01	3.03	3.58	5.25	2.41	5.14	4.33
		56	1.95	5.14	5.08	4.34	3.4	5.92	5.06	4.9	5.11	5.14	3.07	3.71	5.52	2.41	5.26	4.51
		57	1.95	5.32	5.33	4.41	3.53	6.08	5.06	4.97	5.21	5.42	3.18	3.88	5.65	2.45	5.45	4.53
		58	2.02	5.36	5.35	4.49	3.61	6.33	5.5	5.18	5.25	5.45	3.65	3.99	5.65	2.45	5.62	4.7
		59	2.09	5.39	5.55	4.7	3.72	6.52	5.62	5.33	5.26	5.46	3.92	4.22	5.73	2.46	5.8	4.81
		60	2.21	5.72	5.69	4.79	3.8	6.74	5.71	5.35	5.26	5.61	3.97	4.22	6.39	2.46	5.86	4.87
		61	2.3	5.8	5.72	4.84	3.92	6.74	5.72	5.4	5.31	5.8	3.97	4.22	6.41	2.51	5.95	4.89
		62	2.3	5.9	5.72	4.93	3.98	6.84	6.05	5.47	5.32	5.93	4.12	4.27	6.41	2.51	5.98	5.04
		63	2.45	6.07	5.85	4.98	4.07	7.04	6.24	5.54	5.34	5.93	4.14	4.27	6.41	2.51	6.02	5.16
		64	2.45	6.11	6.13	5.13	4.07	7.12	6.32	5.61	5.35	6.14	4.24	4.27	6.42	2.51	6.13	5.28
		65	2.56	6.2	6.13	5.15	4.19	7.23	6.38	5.69	5.35	6.15	4.25	4.27	6.46	2.51	6.28	5.38
		66	2.56	6.2	6.14	5.15	4.2	7.23	6.38	5.7	5.37	6.16	4.25	4.27	6.46	2.51	6.29	5.39
		67	2.56	6.2	6.14	5.18	4.2	7.25	6.4	5.72	5.47	6.16	4.3	4.27	6.46	2.51	6.29	5.39
		68	2.62	6.21	6.15	5.18	4.23	7.35	6.4	5.74	5.54	6.19	4.35	4.27	6.46	2.51	6.3	5.39
		69	2.62	6.32	6.15	5.26	4.23	7.35	6.5	5.79	5.59	6.28	4.35	4.27	6.46	2.51	6.3	5.39
		70	2.63	6.32	6.15	5.26	4.37	7.35	6.52	5.81	5.68	6.29	4.35	4.27	6.46	2.51	6.39	5.51
		71	2.63	6.37	6.15	5.33	4.38	7.47	6.52	5.87	5.8	6.31	4.41	4.31	6.46	2.52	6.44	5.51
		72	2.63	6.37	6.16	5.33	4.39	7.47	6.52	5.99	5.87	6.31	4.47	4.31	6.46	2.52	6.44	5.64

## Sheet: Ext Data Fig 3E
	Extended Data Figure 3E		WT-light	KO-light		WT-dark	KO-dark		WT-total	KO-total
	Locomoter activity (cnts/hr)		339.796	328.204		1041.12	1469.45		690.458	898.829
			306.324	476.708		758.319	1534.76		532.322	1005.73
			371.407	330.139		1197.92	1009.6		784.664	669.87
			347.894	386.315		698.708	1585.25		523.301	985.78
			389.931	352.977		691.87	1240.94		540.9	796.958
			410.713	252.491		986.866	771.505		698.789	511.998
			471.792			1271.98			871.887
			391.699			841.208			616.454
			373.472			714.662			544.067
			336.204			717.782			526.993
			p-value	0.526097		p-value	0.0144213		p-value	0.0391888

## Sheet: Ext Data Fig 3F
	Extended Data Figure 3F		WT-light	KO-light		WT-dark	KO-dark		WT-total	KO-total
	FA oxidation (kcal/h)		0.414664	0.379814		0.546497	0.474886		0.50759	0.433831
			0.416855	0.342292		0.447931	0.465483		0.428058	0.423406
			0.319794	0.37803		0.441849	0.373653		0.378597	0.358275
			0.363187	0.286498		0.413807	0.481896		0.397593	0.413846
			0.403209	0.312873		0.485438	0.334846		0.456825	0.318843
			0.388505	0.358104		0.411432	0.390643		0.392362	0.376684
			0.362642			0.480822			0.439405
			0.423142			0.478801			0.44369
			0.419565			0.450783			0.418116
			0.361662			0.381595			0.375421
			p-value	0.0291441		p-value	0.236674		p-value	0.116376

## Sheet: Ext Data Fig 3G
	Extended Data Figure 3G		WT-light	KO-light		WT-dark	KO-dark		WT-total	KO-total
	RER		0.73938	0.746713		0.748782	0.760019		0.744081	0.753366
			0.759653	0.780421		0.771125	0.787801		0.765389	0.784111
			0.778769	0.780727		0.765796	0.793106		0.772282	0.786917
			0.772667	0.777556		0.777755	0.761306		0.775211	0.769431
			0.770472	0.785213		0.767389	0.805731		0.768931	0.795472
			0.785472	0.774458		0.793199	0.788093		0.789336	0.781275
			0.766162			0.757852			0.762007
			0.772574			0.765435			0.769005
			0.77462			0.763431			0.769025
			0.774625			0.793944			0.784285
			p-value	0.494464		p-value	0.158424		p-value	0.238134

## Sheet: Ext Data Fig 3H
	Extended Data Figure 3H		WT- Body weight	WT-Energy expenditure		KO-Body weight	KO-Energy expenditure
	Energy expenditure		39.7	0.597058		35.5	0.531611
			42.5	0.550988		35.3	0.593275
			26.1	0.496528		37.3	0.509479
			37.2	0.532516		26.3	0.536641
			39.5	0.593072		29	0.473516
			34.1	0.561481		39.6	0.518759
			38.7	0.554993
			39.8	0.576572
			33.2	0.543586
			38.1	0.526148

## Sheet: Ext Data Fig 3I
	Extended Data Figure 3I	WT	KO
	Blood glucose (mg/dl)	102	105
		106	106
		103	97
		125	97
		122	94
		116	91
		105
		122
		118
		118
		p-value	0.00208048

## Sheet: Ext Data Fig 3J
	Extended Data Figure 3J	WT	KO
	Insulin (ng/ml)	1.7271	1.31774
		0.98216	1.35101
		1.08631	0.794118
		1.30328	1.03423
		1.19913	1.54918
		0.924301	1.23096
		1.77917
		1.09354
		1.63018
		1.5622
		p-value	0.469135

[truncated: 6 more sheets: Ext Data Fig 3K, Ext Data Fig 3L, Ext Data Fig 3M, Ext Data Fig 3N, Ext Data Fig 3O, Ext Data Fig x P]
