# Supplementary material for: Glucose-dependent insulinotropic polypeptide regulates body weight and food intake via GABAergic neurons in mice
Source: Nat Metab. 2023 Nov 9;5(12):2075–85. doi: 10.1038/s42255-023-00931-7 (PMC10730394; doi:10.1038/s42255-023-00931-7)
Supplement: Supplementary file 11 — Statistical Source Data for Extended Data Fig. 5. [file 42255_2023_931_MOESM11_ESM.xlsx]

## Sheet: Ext Data Fig. 5C
	Extended Data Figure 5C	WT-Vhcl	WT-acyl-GIP		KO-Vhcl	KO-acyl-GIP
	cFos ARC	74.14	77.29		73.83	70.06
		38.6	82.98		64.42	52
		69.85	87.51		60.22	86.15
		68.57	96.08		51.38	111.07
			86.47			72.79
		p-value	0.022241		p-value	0.220407

## Sheet: Ext Data Fig 5D
	Extended Data Figure 5D	WT-Vhcl	WT-acyl-GIP		KO-Vhcl	KO-acyl-GIP
	cFos PVN	32.2	67.03		41.5	46.82
		28.86	106.97		42.59	33.83
		50.18	87.74		30.06	33.08
		26.7	56.61		63.17	45.81
			33.61			33.6
		p-value	0.0487894		p-value	0.443618

## Sheet: Ext Data Fig.5E
	Extended Data Figure 5E	WT-Vhcl	WT-acyl-GIP		KO-Vhcl	KO-acyl-GIP
	cFos VMH	53.72	60.69		83.76	62.08
		48.54	85.75		66.7	52.39
		48.95	85.31		84.19	66.52
		70.85	66.29		70.69	110.44
			55.68			45.5
		p-value	0.115135		p-value	0.52812

## Sheet: Ext Data Fig. 5F
	Extended Data Figure 5F	WT-Vhcl	WT-acyl-GIP		KO-Vhcl	KO-acyl-GIP
	cFos DMH	99.05	131.83		115.748	99.76
		82.82	115.06		120.801	81.45
		115.22	134.71		92.4477	107.74
		102.99	128.06		104.819	113.65
			92.61			114.33
		p-value	0.0939785		p-value	0.584067

## Sheet: Ext Data Fig. 5H
	Extended Data Figure 5H	WT-Vhcl	WT-acyl-GIP		KO-Vhcl	KO-acyl-GIP
	cFos LPBN	55	56		61	49
		36	61		47	50
		39	63		41	52
		59	78		54	55
						75
		p-value	0.0592124		p-value	0.439369
