# Supplementary material for: Glucose-dependent insulinotropic polypeptide regulates body weight and food intake via GABAergic neurons in mice
Source: Nat Metab. 2023 Nov 9;5(12):2075–85. doi: 10.1038/s42255-023-00931-7 (PMC10730394; doi:10.1038/s42255-023-00931-7)
Supplement: Supplementary file 12 — Statistical Source Data for Extended Data Fig. 6. [file 42255_2023_931_MOESM12_ESM.xlsx]

## Sheet: Ext Data Fig. 6A
	Extended Data Figure 6A	WT					KO
	Body weight (g)	Vhcl	GIP	GLP-1	MAR709		Vhcl	GIP	GLP-1	MAR709
		48.3	35.9	55.3	48.3		43.3	39.6	43.6	39.9
		42.3	51	50	55.8		36.4	35.6	44.1	40.4
		49.3	44.6	42.9	43.3		43.5	34.8	40.6	48.7
		35.4	51.2	42.3	47.7		36	35.6	35.7	40.2
		45.3	49.1	45.7	46.3		41.2	46.1	41.8	37.7
		52	50.8	43.4	53.5		32.4	37.3	41.2	36.5
		50.7	46.3	49.3	43.4		32.2	46.2	31.7	48
		44	50.4	44.8	45			39.8		39.7

## Sheet: Ext Data Fig 6B
	Extended Data Figure 6B	WT					KO
	delta body weight (g)	Vhcl	GIP	GLP-1	MAR709		Vhcl	GIP	GLP-1	MAR709
		-4.7	-4.6	-15.2	-18.4		-5.8	-5.9	-12.6	-12.3
		-4.3	-8.4	-13.9	-21.3		-2.2	-3.5	-15.4	-12.6
		-2.3	-5.9	-10.3	-13.4		-5	-2.1	-12.5	-18.4
		-1.4	-4.7	-11.6	-15.7		-2.7	-3.6	-8.9	-11.5
		-5.1	-8.1	-12.9	-16.5		-2.3	-7.8	-16.6	-10.5
		-4.6	-11.7	-13.3	-16.9		-2.5	-5.1	-10.2	-9.2
		-5.5	-10.7	-13.1	-11.6		-3.4	-3.3	-5.8	-17.3
		-6.5	-11.3	-11.3	-13.6			-3.1		-10.1

## Sheet: Ext Data Fig 6C
			Gipr	Gipr/Vgat		Gipr	Gipr/Vgat
	Extended Data Figure 6C		Hypothalamus	Hypothalamus		DVC	DVC
	Gipr in Hypothalamus (%)		%	%		%	%
		Neurons	51.8	92.8		69.7	81.13
		Oligodendrocytes	43.1	6.1		23.8	5.66
		Rest	5.1	1.1		6.5	13.21

## Sheet: Ext Data Fig 6D
			Gipr/Vgat
	Extended Data Figure 6D		DVC
	Gipr/Vgat in DVC		%
		GABA1	15.09
		GABA2	0
		GABA3	7.55
		GABA4	18.87
		GABA5	37.74
		GABA6	1.89
		GABA7	0
